# Supplementary material for: Ethyl 4-[({[(6-chloro­pyridin-3-yl)meth­yl](meth­yl)amino}(4-fluoro­anilino)­methyl­idene)amino]-3-phenyl-2-sulfanyl­idene-2,3-dihydro-1,3-thia­zole-5-carboxyl­ate
Source: Acta Crystallogr Sect E Struct Rep Online. 2012 Jun 30;68(Pt 7):o2281. doi: 10.1107/S1600536812026311 (PMC3394060; doi:10.1107/S1600536812026311)
Supplement: Supplementary file 1 [file e-68-o2281-sup1.cif]

##############################################################################
#                                                                            #
# This CIF contains the data in a paper accepted for publication in          #
# Acta Crystallographica Section E. It conforms to the requirements of       #
# Notes for Authors for Acta Crystallographica Section E, and has been       #
# peer reviewed under the auspices of the IUCr Commission on Journals.       #
#                                                                            #
# Full details of the Crystallographic Information File format               #
# are given in the paper "The Crystallographic Information File (CIF):       #
# a New Standard Archive File for Crystallography" by S. R. Hall, F. H.      #
# Allen and I. D. Brown [Acta Cryst. (1991), A47, 655-685].                  #
#                                                                            #
# The current version of the core CIF dictionary is obtainable from          #
# ftp://ftp.iucr.org/pub/cif_core.dic.                                       #
#                                                                            #
# Software is freely available for graphical display of the structure(s)     #
# in this CIF. For information consult the CIF software page                 #
# http://www.iucr.org/resources/cif/software.                                #
#                                                                            #
# This file may be used for bona fide research purposes within the           #
# scientific community so long as proper attribution is given to the journal # 
# article from which it was obtained.                                        #
#                                                                            #
##############################################################################
data_global
_audit_creation_method     SHELXL-97
_journal_date_recd_electronic     2012-05-19
_journal_date_accepted     2012-06-11
_journal_name_full     'Acta Crystallographica, Section E'
_journal_year     2012
_journal_volume     68
_journal_issue      7
_journal_page_first     o2281
_journal_page_last     o2281
_journal_paper_category     QO
_journal_paper_doi     10.1107/S1600536812026311
_journal_coeditor_code     HB6808
_publ_contact_author_name     'Dr. Ying Liang'
_publ_contact_author_address
;
Hubei Biopesticide Engineering Research Center, Hubei Academy of
Agricultural Science, Wuhan 430064, People's Republic of China
;
_publ_contact_author_email     ly.liang8@gmail.com
_publ_contact_author_fax     '86-27-59101911'
_publ_contact_author_phone     '86-27-59101956'
_publ_section_title
;\
Ethyl 4-[({[(6-chloropyridin-3-yl)methyl](methyl)amino}(4-\
fluoroanilino)methylidene)amino]-3-phenyl-2-sulfanylidene-\
2,3-dihydro-1,3-thiazole-5-carboxylate
;
loop_
    _publ_author_name
    _publ_author_address
    'Hai-Feng He'
;
Hubei Biopesticide Engineering Research Center,
Hubei Academy of Agricultural Science, Wuhan 430064, People's Republic of China
;
    'Hong-Wu He'
;
Key Laboratory of Pesticide & Chemical Biology of the Ministry of Education,
Central China Normal University
Wuhan 430079,
People's Republic of China.
;
    'Ying Liang'
;
Hubei Biopesticide Engineering Research Center,
Hubei Academy of Agricultural Science, Wuhan 430064, People's Republic of China
;
    'Zi-Wen Yang'
;
Hubei Biopesticide Engineering Research Center,
Hubei Academy of Agricultural Science, Wuhan 430064, People's Republic of China
;
data_I
_chemical_name_systematic
;
Ethyl 4-[({[(6-chloropyridin-3-yl)methyl](methyl)amino}(4-
fluoroanilino)methylidene)amino]-3-phenyl-2-sulfanylidene-
2,3-dihydro-1,3-thiazole-5-carboxylate
;
_chemical_name_common     ?
_chemical_formula_moiety     'C26 H23 Cl F N5 O2 S2'
_chemical_formula_sum     'C26 H23 Cl F N5 O2 S2'
_chemical_formula_structural     ?
_chemical_formula_analytical     ?
_chemical_formula_iupac     'C26 H23 Cl F N5 O2 S2'
_chemical_formula_weight     556.06
_chemical_melting_point     ?
_symmetry_cell_setting     monoclinic
_symmetry_space_group_name_H-M     'P 21/c'
loop_
    _symmetry_equiv_pos_as_xyz
    'x, y, z'
    '-x, y+1/2, -z+1/2'
    '-x, -y, -z'
    'x, -y-1/2, z-1/2'
_cell_length_a     9.6931(5)
_cell_length_b     24.5636(12)
_cell_length_c     11.7095(6)
_cell_angle_alpha     90.00
_cell_angle_beta     103.7450(10)
_cell_angle_gamma     90.00
_cell_volume     2708.2(2)
_cell_formula_units_Z     4
_cell_measurement_reflns_used     4840
_cell_measurement_theta_min     2.32
_cell_measurement_theta_max     25.72
_cell_measurement_temperature     298(2)
_exptl_crystal_description     needle
_exptl_crystal_colour     colourless
_exptl_crystal_size_max     0.20
_exptl_crystal_size_mid     0.10
_exptl_crystal_size_min     0.06
_exptl_crystal_density_diffrn     1.364
_exptl_crystal_density_meas     ?
_exptl_crystal_density_method     'not measured'
_exptl_crystal_F_000     1152
_exptl_absorpt_coefficient_mu     0.335
_exptl_absorpt_correction_type     multi-scan
_exptl_absorpt_process_details     '(SADABS; Sheldrick, 2001)'
_exptl_absorpt_correction_T_min     0.9360
_exptl_absorpt_correction_T_max     0.9802
_exptl_special_details
;
;
_diffrn_ambient_temperature     298(2)
_diffrn_radiation_type     MoK\a
_diffrn_radiation_wavelength     0.71073
_diffrn_radiation_source     'fine-focus sealed tube'
_diffrn_radiation_monochromator     graphite
_diffrn_measurement_device_type     'Bruker SMART APEX CCD'
_diffrn_measurement_method     '\f and \w scans'
_diffrn_detector_area_resol_mean     ?
_diffrn_reflns_number     23442
_diffrn_reflns_av_R_equivalents     0.0972
_diffrn_reflns_av_sigmaI/netI     0.0687
_diffrn_reflns_theta_min     1.66
_diffrn_reflns_theta_max     26.00
_diffrn_reflns_theta_full     26.00
_diffrn_measured_fraction_theta_max     0.999
_diffrn_measured_fraction_theta_full     0.999
_diffrn_reflns_limit_h_min     -11
_diffrn_reflns_limit_h_max     11
_diffrn_reflns_limit_k_min     -30
_diffrn_reflns_limit_k_max     27
_diffrn_reflns_limit_l_min     -14
_diffrn_reflns_limit_l_max     14
_diffrn_standards_number     ?
_diffrn_standards_interval_count     ?
_diffrn_standards_interval_time     ?
_diffrn_standards_decay_%     ?
_refine_special_details
;
Refinement of <i>F</i>^2^ against ALL reflections. The weighted <i>R</i>-factor
<i>wR</i> and goodness of fit <i>S</i> are based on <i>F</i>^2^, conventional
<i>R</i>-factors <i>R</i> are based on <i>F</i>, with <i>F</i> set to zero for
negative <i>F</i>^2^. The threshold expression of <i>F</i>^2^ >
\s(<i>F</i>^2^) is used only for calculating <i>R</i>-factors(gt) <i>etc</i>.
and is not relevant to the choice of reflections for refinement.
<i>R</i>-factors based on <i>F</i>^2^ are statistically about twice as large
as those based on <i>F</i>, and <i>R</i>- factors based on ALL data will be
even larger.
;
_reflns_number_total     5326
_reflns_number_gt     3569
_reflns_threshold_expression     I>2\s(I)
_refine_ls_structure_factor_coef     Fsqd
_refine_ls_matrix_type     full
_refine_ls_R_factor_all     0.0893
_refine_ls_R_factor_gt     0.0612
_refine_ls_wR_factor_gt     0.1587
_refine_ls_wR_factor_ref     0.1717
_refine_ls_goodness_of_fit_ref     1.000
_refine_ls_restrained_S_all     1.044
_refine_ls_number_reflns     5326
_refine_ls_number_parameters     350
_refine_ls_number_restraints     23
_refine_ls_hydrogen_treatment     mixed
_refine_ls_weighting_scheme     calc
_refine_ls_weighting_details
                 'calc w=1/[\s^2^(Fo^2^)+(0.0958P)^2^] where P=(Fo^2^+2Fc^2^)/3'
_atom_sites_solution_hydrogens     geom
_atom_sites_solution_primary     direct
_atom_sites_solution_secondary     difmap
_refine_ls_shift/su_max     0.000
_refine_ls_shift/su_mean     0.000
_refine_diff_density_max     0.497
_refine_diff_density_min     -0.400
_refine_ls_extinction_method     none
_refine_ls_extinction_coef     ?
loop_
    _atom_type_symbol
    _atom_type_description
    _atom_type_scat_dispersion_real
    _atom_type_scat_dispersion_imag
    _atom_type_scat_source
    'C' 'C' 0.0033 0.0016
                         'International Tables Vol C Tables 4.2.6.8 and 6.1.1.4'
    'H' 'H' 0.0000 0.0000
                         'International Tables Vol C Tables 4.2.6.8 and 6.1.1.4'
    'N' 'N' 0.0061 0.0033
                         'International Tables Vol C Tables 4.2.6.8 and 6.1.1.4'
    'O' 'O' 0.0106 0.0060
                         'International Tables Vol C Tables 4.2.6.8 and 6.1.1.4'
    'F' 'F' 0.0171 0.0103
                         'International Tables Vol C Tables 4.2.6.8 and 6.1.1.4'
    'Cl' 'Cl' 0.1484 0.1585
                         'International Tables Vol C Tables 4.2.6.8 and 6.1.1.4'
_computing_data_collection     'SMART (Bruker, 2000)'
_computing_cell_refinement     'SAINT (Bruker, 2000)'
_computing_data_reduction     'SAINT (Bruker, 2000)'
_computing_structure_solution     'SHELXS97 (Sheldrick, 2008)'
_computing_structure_refinement     'SHELXL97 (Sheldrick, 2008)'
_computing_molecular_graphics     'SHELXTL (Sheldrick, 2008)'
_computing_publication_material     'SHELXTL (Sheldrick, 2008)'
loop_
    _atom_site_type_symbol
    _atom_site_label
    _atom_site_fract_x
    _atom_site_fract_y
    _atom_site_fract_z
    _atom_site_U_iso_or_equiv
    _atom_site_adp_type
    _atom_site_calc_flag
    _atom_site_refinement_flags
    _atom_site_occupancy
    _atom_site_symmetry_multiplicity
    _atom_site_disorder_assembly
    _atom_site_disorder_group
    C C1 0.2452(4) 0.72915(14) 0.9071(4) 0.0648(10) Uani d . 1 1 . .
    C C2 0.2408(5) 0.69171(16) 0.8193(3) 0.0750(11) Uani d . 1 1 . .
    H H2 0.2568 0.7017 0.7470 0.090 Uiso calc R 1 1 . .
    C C3 0.2115(5) 0.63856(14) 0.8432(3) 0.0682(10) Uani d . 1 1 . .
    H H3 0.2079 0.6119 0.7862 0.082 Uiso calc R 1 1 . .
    C C4 0.1875(3) 0.62471(12) 0.9506(2) 0.0441(7) Uani d . 1 1 . .
    C C5 0.1929(4) 0.66619(14) 1.0298(3) 0.0652(10) Uani d . 1 1 . .
    H H5 0.1753 0.6574 1.1023 0.078 Uiso calc R 1 1 . .
    C C6 0.1574(3) 0.56709(12) 0.9822(3) 0.0470(8) Uani d . 1 1 . .
    H H6A 0.2467 0.5477 1.0065 0.056 Uiso calc R 1 1 . .
    H H6B 0.1137 0.5679 1.0486 0.056 Uiso calc R 1 1 . .
    C C7 -0.0833(3) 0.55378(12) 0.8587(3) 0.0499(8) Uani d . 1 1 . .
    H H7A -0.1147 0.5606 0.7759 0.075 Uiso calc R 1 1 . .
    H H7B -0.0936 0.5863 0.9014 0.075 Uiso calc R 1 1 . .
    H H7C -0.1396 0.5252 0.8806 0.075 Uiso calc R 1 1 . .
    C C8 0.1212(3) 0.50286(11) 0.8189(2) 0.0386(7) Uani d . 1 1 . .
    C C9 0.0566(3) 0.44719(12) 0.6372(2) 0.0411(7) Uani d . 1 1 . .
    C C10 -0.0089(3) 0.39778(13) 0.6085(3) 0.0515(8) Uani d . 1 1 . .
    H H10 -0.0700 0.3841 0.6519 0.062 Uiso calc R 1 1 . .
    C C11 0.0165(4) 0.36822(14) 0.5142(3) 0.0620(9) Uani d . 1 1 . .
    H H11 -0.0294 0.3353 0.4921 0.074 Uiso calc R 1 1 . .
    C C12 0.1103(4) 0.38872(15) 0.4550(3) 0.0602(9) Uani d . 1 1 . .
    C C13 0.1761(4) 0.43763(14) 0.4815(3) 0.0541(8) Uani d . 1 1 . .
    H H13 0.2397 0.4504 0.4395 0.065 Uiso calc R 1 1 . .
    C C14 0.1462(3) 0.46790(13) 0.5720(2) 0.0452(7) Uani d . 1 1 . .
    H H14 0.1864 0.5022 0.5891 0.054 Uiso calc R 1 1 . .
    C C15 0.3352(3) 0.45864(12) 0.8084(2) 0.0383(7) Uani d . 1 1 . .
    C C16 0.3268(3) 0.40313(12) 0.8165(2) 0.0436(7) Uani d . 1 1 . .
    C C17 0.5342(3) 0.43200(13) 0.7403(2) 0.0434(7) Uani d . 1 1 . .
    C C18 0.4900(3) 0.53030(12) 0.7543(2) 0.0408(7) Uani d . 1 1 . .
    C C19 0.4673(4) 0.55250(14) 0.6438(3) 0.0537(8) Uani d . 1 1 . .
    H H19 0.4318 0.5311 0.5778 0.064 Uiso calc R 1 1 . .
    C C20 0.4975(4) 0.60657(15) 0.6316(4) 0.0699(10) Uani d . 1 1 . .
    H H20 0.4817 0.6219 0.5570 0.084 Uiso calc R 1 1 . .
    C C21 0.5505(4) 0.63778(15) 0.7284(4) 0.0742(11) Uani d . 1 1 . .
    H H21 0.5715 0.6743 0.7198 0.089 Uiso calc R 1 1 . .
    C C22 0.5730(4) 0.61527(15) 0.8390(4) 0.0724(11) Uani d . 1 1 . .
    H H22 0.6086 0.6368 0.9048 0.087 Uiso calc R 1 1 . .
    C C23 0.5434(4) 0.56148(13) 0.8531(3) 0.0552(8) Uani d . 1 1 . .
    H H23 0.5591 0.5462 0.9278 0.066 Uiso calc R 1 1 . .
    C C24 0.2234(4) 0.37141(13) 0.8606(3) 0.0521(8) Uani d . 1 1 . .
    O O2 0.2516(3) 0.31823(10) 0.8546(3) 0.0856(9) Uani d DU 1 1 A .
    C C25 0.1581(6) 0.27977(19) 0.8952(5) 0.1149(18) Uani d DU 1 1 . .
    H H25A 0.1402 0.2486 0.8429 0.138 Uiso calc PR 0.836(10) 1 A 1
    H H25B 0.0679 0.2971 0.8938 0.138 Uiso calc PR 0.836(10) 1 A 1
    H H25C 0.1139 0.2972 0.9517 0.138 Uiso d PR 0.164(10) 1 A 2
    H H25D 0.2123 0.2488 0.9332 0.138 Uiso d PR 0.164(10) 1 A 2
    C C26 0.2260(11) 0.2612(4) 1.0182(5) 0.212(5) Uani d PDU 0.836(10) 1 A 1
    H H26A 0.3246 0.2534 1.0244 0.317 Uiso calc PR 0.836(10) 1 A 1
    H H26B 0.1791 0.2289 1.0357 0.317 Uiso calc PR 0.836(10) 1 A 1
    H H26C 0.2175 0.2893 1.0730 0.317 Uiso calc PR 0.836(10) 1 A 1
    C C26' 0.035(2) 0.2639(11) 0.7926(17) 0.117(16) Uani d PD 0.164(10) 1 A 2
    H H26D -0.0306 0.2937 0.7743 0.175 Uiso calc PR 0.164(10) 1 A 2
    H H26E -0.0127 0.2326 0.8140 0.175 Uiso calc PR 0.164(10) 1 A 2
    H H26F 0.0711 0.2554 0.7251 0.175 Uiso calc PR 0.164(10) 1 A 2
    Cl Cl1 0.28382(14) 0.79686(4) 0.88166(13) 0.0998(4) Uani d . 1 1 . .
    F F1 0.1395(3) 0.35853(9) 0.36600(19) 0.0894(8) Uani d . 1 1 . .
    N N1 0.2212(4) 0.71815(12) 1.0114(3) 0.0754(9) Uani d . 1 1 . .
    N N2 0.0652(3) 0.53743(10) 0.8866(2) 0.0424(6) Uani d . 1 1 . .
    N N3 0.0259(3) 0.47731(11) 0.7322(2) 0.0455(6) Uani d . 1 1 . .
    N N4 0.2593(2) 0.50043(10) 0.8382(2) 0.0430(6) Uani d . 1 1 . .
    N N5 0.4550(2) 0.47396(10) 0.76883(18) 0.0393(6) Uani d . 1 1 . .
    O O1 0.1278(3) 0.38916(9) 0.8991(2) 0.0607(6) Uani d . 1 1 . .
    S S1 0.46244(9) 0.37121(3) 0.76844(7) 0.0518(3) Uani d . 1 1 . .
    S S2 0.67662(9) 0.43702(4) 0.68492(7) 0.0546(3) Uani d . 1 1 . .
    H H3A -0.059(4) 0.4739(14) 0.742(3) 0.066 Uiso d . 1 1 . .
loop_
    _atom_site_aniso_label
    _atom_site_aniso_U_11
    _atom_site_aniso_U_22
    _atom_site_aniso_U_33
    _atom_site_aniso_U_12
    _atom_site_aniso_U_13
    _atom_site_aniso_U_23
    C1 0.063(2) 0.0369(19) 0.099(3) -0.0057(16) 0.029(2) -0.0006(19)
    C2 0.104(3) 0.050(2) 0.083(3) -0.002(2) 0.048(2) 0.0081(19)
    C3 0.101(3) 0.045(2) 0.069(2) -0.0017(19) 0.039(2) -0.0037(17)
    C4 0.0437(18) 0.0404(17) 0.0499(16) 0.0029(14) 0.0146(13) -0.0015(14)
    C5 0.088(3) 0.049(2) 0.064(2) -0.0016(19) 0.029(2) -0.0085(17)
    C6 0.056(2) 0.0412(18) 0.0461(16) 0.0055(14) 0.0157(14) -0.0039(13)
    C7 0.051(2) 0.0468(19) 0.0588(18) 0.0063(15) 0.0255(15) -0.0028(15)
    C8 0.0443(18) 0.0302(15) 0.0449(15) -0.0002(13) 0.0180(13) 0.0039(12)
    C9 0.0364(16) 0.0434(18) 0.0443(15) 0.0054(13) 0.0112(13) -0.0021(13)
    C10 0.054(2) 0.047(2) 0.0597(19) -0.0017(15) 0.0237(16) -0.0079(15)
    C11 0.078(3) 0.046(2) 0.066(2) -0.0057(18) 0.0252(19) -0.0135(17)
    C12 0.079(3) 0.056(2) 0.0527(18) 0.0077(19) 0.0290(18) -0.0054(16)
    C13 0.060(2) 0.058(2) 0.0489(18) 0.0070(17) 0.0218(15) 0.0046(16)
    C14 0.0454(18) 0.0449(18) 0.0448(16) -0.0003(14) 0.0097(13) 0.0005(13)
    C15 0.0347(16) 0.0417(17) 0.0397(14) 0.0008(13) 0.0111(12) -0.0006(12)
    C16 0.0415(17) 0.0391(18) 0.0531(17) 0.0044(13) 0.0170(14) 0.0012(13)
    C17 0.0366(17) 0.0481(19) 0.0443(16) 0.0017(13) 0.0074(13) -0.0041(13)
    C18 0.0306(15) 0.0418(17) 0.0506(16) 0.0011(13) 0.0108(12) 0.0004(13)
    C19 0.056(2) 0.053(2) 0.0541(19) -0.0043(16) 0.0184(15) 0.0009(15)
    C20 0.075(3) 0.059(2) 0.078(2) -0.008(2) 0.023(2) 0.018(2)
    C21 0.073(3) 0.044(2) 0.109(3) -0.0100(19) 0.028(2) 0.010(2)
    C22 0.073(3) 0.053(2) 0.083(3) -0.0132(19) 0.003(2) -0.012(2)
    C23 0.056(2) 0.049(2) 0.0568(19) -0.0060(16) 0.0055(16) -0.0004(15)
    C24 0.054(2) 0.0437(19) 0.0623(19) -0.0003(16) 0.0217(16) 0.0017(15)
    O2 0.091(2) 0.0373(14) 0.146(2) -0.0028(13) 0.0641(18) 0.0081(15)
    C25 0.124(4) 0.053(3) 0.191(5) -0.012(3) 0.083(4) 0.011(3)
    C26 0.273(9) 0.201(8) 0.157(7) -0.137(7) 0.041(6) 0.024(6)
    C26' 0.17(4) 0.070(19) 0.09(2) -0.04(2) -0.01(2) 0.040(15)
    Cl1 0.1111(10) 0.0425(6) 0.1552(11) -0.0098(6) 0.0502(8) 0.0038(6)
    F1 0.136(2) 0.0720(15) 0.0778(14) 0.0048(14) 0.0615(15) -0.0188(12)
    N1 0.100(3) 0.0414(18) 0.087(2) -0.0051(17) 0.0263(19) -0.0152(16)
    N2 0.0427(15) 0.0378(14) 0.0498(13) 0.0029(11) 0.0170(11) -0.0048(11)
    N3 0.0374(15) 0.0499(16) 0.0529(14) -0.0005(12) 0.0179(12) -0.0109(12)
    N4 0.0394(15) 0.0388(14) 0.0532(14) -0.0004(11) 0.0155(11) -0.0074(11)
    N5 0.0359(13) 0.0388(14) 0.0428(12) 0.0002(10) 0.0086(10) -0.0020(10)
    O1 0.0646(16) 0.0559(15) 0.0730(15) -0.0033(12) 0.0391(13) 0.0018(11)
    S1 0.0492(5) 0.0393(5) 0.0713(5) 0.0058(4) 0.0232(4) -0.0017(4)
    S2 0.0431(5) 0.0595(6) 0.0667(5) -0.0006(4) 0.0237(4) -0.0088(4)
_geom_special_details
;
All e.s.d.'s (except the e.s.d. in the dihedral angle between two l.s. planes)
are estimated using the full covariance matrix. The cell e.s.d.'s are taken
into account individually in the estimation of e.s.d.'s in distances, angles
and torsion angles; correlations between e.s.d.'s in cell parameters are only
used when they are defined by crystal symmetry. An approximate (isotropic)
treatment of cell e.s.d.'s is used for estimating e.s.d.'s involving l.s.
planes.
;
loop_
    _geom_bond_atom_site_label_1
    _geom_bond_atom_site_label_2
    _geom_bond_site_symmetry_2
    _geom_bond_distance
    _geom_bond_publ_flag
    C1 N1 . 1.325(5) ?
    C1 C2 . 1.372(5) ?
    C1 Cl1 . 1.746(4) ?
    C2 C3 . 1.379(5) ?
    C2 H2 . 0.9300 ?
    C3 C4 . 1.376(4) ?
    C3 H3 . 0.9300 ?
    C4 C5 . 1.370(4) ?
    C4 C6 . 1.509(4) ?
    C5 N1 . 1.334(4) ?
    C5 H5 . 0.9300 ?
    C6 N2 . 1.452(4) ?
    C6 H6A . 0.9700 ?
    C6 H6B . 0.9700 ?
    C7 N2 . 1.455(4) ?
    C7 H7A . 0.9600 ?
    C7 H7B . 0.9600 ?
    C7 H7C . 0.9600 ?
    C8 N4 . 1.304(4) ?
    C8 N3 . 1.354(4) ?
    C8 N2 . 1.359(3) ?
    C9 C10 . 1.374(4) ?
    C9 C14 . 1.383(4) ?
    C9 N3 . 1.424(4) ?
    C10 C11 . 1.391(4) ?
    C10 H10 . 0.9300 ?
    C11 C12 . 1.364(5) ?
    C11 H11 . 0.9300 ?
    C12 C13 . 1.361(5) ?
    C12 F1 . 1.363(3) ?
    C13 C14 . 1.381(4) ?
    C13 H13 . 0.9300 ?
    C14 H14 . 0.9300 ?
    C15 N4 . 1.356(3) ?
    C15 C16 . 1.371(4) ?
    C15 N5 . 1.401(3) ?
    C16 C24 . 1.457(4) ?
    C16 S1 . 1.736(3) ?
    C17 N5 . 1.373(4) ?
    C17 S2 . 1.664(3) ?
    C17 S1 . 1.712(3) ?
    C18 C19 . 1.373(4) ?
    C18 C23 . 1.381(4) ?
    C18 N5 . 1.444(4) ?
    C19 C20 . 1.375(5) ?
    C19 H19 . 0.9300 ?
    C20 C21 . 1.364(5) ?
    C20 H20 . 0.9300 ?
    C21 C22 . 1.377(5) ?
    C21 H21 . 0.9300 ?
    C22 C23 . 1.370(5) ?
    C22 H22 . 0.9300 ?
    C23 H23 . 0.9300 ?
    C24 O1 . 1.204(4) ?
    C24 O2 . 1.340(4) ?
    O2 C25 . 1.464(4) ?
    C25 C26 . 1.506(6) ?
    C25 C26' . 1.529(9) ?
    C25 H25A . 0.9700 ?
    C25 H25B . 0.9700 ?
    C25 H25C . 0.9700 ?
    C25 H25D . 0.9700 ?
    C26 H26A . 0.9600 ?
    C26 H26B . 0.9600 ?
    C26 H26C . 0.9600 ?
    C26' H26D . 0.9600 ?
    C26' H26E . 0.9600 ?
    C26' H26F . 0.9600 ?
    N3 H3A . 0.86(3) ?
loop_
    _geom_angle_atom_site_label_1
    _geom_angle_atom_site_label_2
    _geom_angle_atom_site_label_3
    _geom_angle_site_symmetry_1
    _geom_angle_site_symmetry_3
    _geom_angle
    _geom_angle_publ_flag
    N1 C1 C2 . . 124.9(3) ?
    N1 C1 Cl1 . . 116.3(3) ?
    C2 C1 Cl1 . . 118.7(3) ?
    C1 C2 C3 . . 117.0(3) ?
    C1 C2 H2 . . 121.5 ?
    C3 C2 H2 . . 121.5 ?
    C4 C3 C2 . . 120.5(3) ?
    C4 C3 H3 . . 119.8 ?
    C2 C3 H3 . . 119.8 ?
    C5 C4 C3 . . 116.6(3) ?
    C5 C4 C6 . . 120.7(3) ?
    C3 C4 C6 . . 122.7(3) ?
    N1 C5 C4 . . 125.3(3) ?
    N1 C5 H5 . . 117.3 ?
    C4 C5 H5 . . 117.3 ?
    N2 C6 C4 . . 113.7(2) ?
    N2 C6 H6A . . 108.8 ?
    C4 C6 H6A . . 108.8 ?
    N2 C6 H6B . . 108.8 ?
    C4 C6 H6B . . 108.8 ?
    H6A C6 H6B . . 107.7 ?
    N2 C7 H7A . . 109.5 ?
    N2 C7 H7B . . 109.5 ?
    H7A C7 H7B . . 109.5 ?
    N2 C7 H7C . . 109.5 ?
    H7A C7 H7C . . 109.5 ?
    H7B C7 H7C . . 109.5 ?
    N4 C8 N3 . . 126.7(3) ?
    N4 C8 N2 . . 117.6(3) ?
    N3 C8 N2 . . 115.5(3) ?
    C10 C9 C14 . . 120.3(3) ?
    C10 C9 N3 . . 118.7(3) ?
    C14 C9 N3 . . 121.0(3) ?
    C9 C10 C11 . . 119.8(3) ?
    C9 C10 H10 . . 120.1 ?
    C11 C10 H10 . . 120.1 ?
    C12 C11 C10 . . 118.4(3) ?
    C12 C11 H11 . . 120.8 ?
    C10 C11 H11 . . 120.8 ?
    C13 C12 F1 . . 118.9(3) ?
    C13 C12 C11 . . 122.9(3) ?
    F1 C12 C11 . . 118.2(3) ?
    C12 C13 C14 . . 118.5(3) ?
    C12 C13 H13 . . 120.7 ?
    C14 C13 H13 . . 120.7 ?
    C13 C14 C9 . . 120.0(3) ?
    C13 C14 H14 . . 120.0 ?
    C9 C14 H14 . . 120.0 ?
    N4 C15 C16 . . 133.7(3) ?
    N4 C15 N5 . . 115.2(3) ?
    C16 C15 N5 . . 111.0(2) ?
    C15 C16 C24 . . 127.9(3) ?
    C15 C16 S1 . . 111.4(2) ?
    C24 C16 S1 . . 120.7(2) ?
    N5 C17 S2 . . 127.1(2) ?
    N5 C17 S1 . . 109.4(2) ?
    S2 C17 S1 . . 123.53(18) ?
    C19 C18 C23 . . 120.9(3) ?
    C19 C18 N5 . . 120.1(3) ?
    C23 C18 N5 . . 119.0(3) ?
    C18 C19 C20 . . 119.4(3) ?
    C18 C19 H19 . . 120.3 ?
    C20 C19 H19 . . 120.3 ?
    C21 C20 C19 . . 120.3(3) ?
    C21 C20 H20 . . 119.9 ?
    C19 C20 H20 . . 119.9 ?
    C20 C21 C22 . . 120.0(3) ?
    C20 C21 H21 . . 120.0 ?
    C22 C21 H21 . . 120.0 ?
    C23 C22 C21 . . 120.6(3) ?
    C23 C22 H22 . . 119.7 ?
    C21 C22 H22 . . 119.7 ?
    C22 C23 C18 . . 118.8(3) ?
    C22 C23 H23 . . 120.6 ?
    C18 C23 H23 . . 120.6 ?
    O1 C24 O2 . . 123.9(3) ?
    O1 C24 C16 . . 126.4(3) ?
    O2 C24 C16 . . 109.7(3) ?
    C24 O2 C25 . . 117.5(3) ?
    O2 C25 C26 . . 110.1(4) ?
    O2 C25 C26' . . 109.7(6) ?
    C26 C25 C26' . . 139.1(7) ?
    O2 C25 H25A . . 109.6 ?
    C26 C25 H25A . . 109.6 ?
    C26' C25 H25A . . 46.7 ?
    O2 C25 H25B . . 109.6 ?
    C26 C25 H25B . . 109.6 ?
    C26' C25 H25B . . 64.3 ?
    H25A C25 H25B . . 108.2 ?
    O2 C25 H25C . . 110.2 ?
    C26 C25 H25C . . 69.1 ?
    C26' C25 H25C . . 105.1 ?
    H25A C25 H25C . . 137.6 ?
    H25B C25 H25C . . 43.4 ?
    O2 C25 H25D . . 110.2 ?
    C26 C25 H25D . . 42.0 ?
    C26' C25 H25D . . 113.4 ?
    H25A C25 H25D . . 70.5 ?
    H25B C25 H25D . . 137.7 ?
    H25C C25 H25D . . 108.1 ?
    C25 C26 H25C . . 38.0 ?
    C25 C26 H25D . . 39.6 ?
    H25C C26 H25D . . 75.8 ?
    C25 C26 H26A . . 109.5 ?
    H25C C26 H26A . . 139.1 ?
    H25D C26 H26A . . 84.9 ?
    C25 C26 H26B . . 109.5 ?
    H25C C26 H26B . . 106.4 ?
    H25D C26 H26B . . 90.2 ?
    C25 C26 H26C . . 109.5 ?
    H25C C26 H26C . . 75.5 ?
    H25D C26 H26C . . 148.8 ?
    C25 C26' H26D . . 109.5 ?
    C25 C26' H26E . . 109.5 ?
    H26D C26' H26E . . 109.5 ?
    C25 C26' H26F . . 109.5 ?
    H26D C26' H26F . . 109.5 ?
    H26E C26' H26F . . 109.5 ?
    C1 N1 C5 . . 115.6(3) ?
    C8 N2 C6 . . 120.3(2) ?
    C8 N2 C7 . . 123.6(2) ?
    C6 N2 C7 . . 115.4(2) ?
    C8 N3 C9 . . 126.4(3) ?
    C8 N3 H3A . . 116(2) ?
    C9 N3 H3A . . 116(2) ?
    C8 N4 C15 . . 125.9(2) ?
    C17 N5 C15 . . 115.7(2) ?
    C17 N5 C18 . . 122.0(2) ?
    C15 N5 C18 . . 122.2(2) ?
    C17 S1 C16 . . 92.42(14) ?
loop_
    _geom_torsion_atom_site_label_1
    _geom_torsion_atom_site_label_2
    _geom_torsion_atom_site_label_3
    _geom_torsion_atom_site_label_4
    _geom_torsion_site_symmetry_1
    _geom_torsion_site_symmetry_2
    _geom_torsion_site_symmetry_3
    _geom_torsion_site_symmetry_4
    _geom_torsion
    _geom_torsion_publ_flag
    N1 C1 C2 C3 . . . . -1.2(7) ?
    Cl1 C1 C2 C3 . . . . 179.3(3) ?
    C1 C2 C3 C4 . . . . 0.3(6) ?
    C2 C3 C4 C5 . . . . 0.7(6) ?
    C2 C3 C4 C6 . . . . -178.9(4) ?
    C3 C4 C5 N1 . . . . -1.0(6) ?
    C6 C4 C5 N1 . . . . 178.7(4) ?
    C5 C4 C6 N2 . . . . 140.5(3) ?
    C3 C4 C6 N2 . . . . -39.9(4) ?
    C14 C9 C10 C11 . . . . 0.8(5) ?
    N3 C9 C10 C11 . . . . 178.3(3) ?
    C9 C10 C11 C12 . . . . 2.1(5) ?
    C10 C11 C12 C13 . . . . -2.4(6) ?
    C10 C11 C12 F1 . . . . 177.2(3) ?
    F1 C12 C13 C14 . . . . -179.8(3) ?
    C11 C12 C13 C14 . . . . -0.2(5) ?
    C12 C13 C14 C9 . . . . 3.1(5) ?
    C10 C9 C14 C13 . . . . -3.4(5) ?
    N3 C9 C14 C13 . . . . 179.1(3) ?
    N4 C15 C16 C24 . . . . 1.6(5) ?
    N5 C15 C16 C24 . . . . 176.0(3) ?
    N4 C15 C16 S1 . . . . -177.2(3) ?
    N5 C15 C16 S1 . . . . -2.8(3) ?
    C23 C18 C19 C20 . . . . -0.3(5) ?
    N5 C18 C19 C20 . . . . 178.2(3) ?
    C18 C19 C20 C21 . . . . 0.5(6) ?
    C19 C20 C21 C22 . . . . -0.5(6) ?
    C20 C21 C22 C23 . . . . 0.4(6) ?
    C21 C22 C23 C18 . . . . -0.3(6) ?
    C19 C18 C23 C22 . . . . 0.3(5) ?
    N5 C18 C23 C22 . . . . -178.3(3) ?
    C15 C16 C24 O1 . . . . -0.9(6) ?
    S1 C16 C24 O1 . . . . 177.8(3) ?
    C15 C16 C24 O2 . . . . -179.7(3) ?
    S1 C16 C24 O2 . . . . -1.0(4) ?
    O1 C24 O2 C25 . . . . 1.3(5) ?
    C16 C24 O2 C25 . . . . -179.9(3) ?
    C24 O2 C25 C26 . . . . -99.3(6) ?
    C24 O2 C25 C26' . . . . 90.2(15) ?
    C2 C1 N1 C5 . . . . 0.9(6) ?
    Cl1 C1 N1 C5 . . . . -179.5(3) ?
    C4 C5 N1 C1 . . . . 0.2(6) ?
    N4 C8 N2 C6 . . . . -4.5(4) ?
    N3 C8 N2 C6 . . . . -180.0(2) ?
    N4 C8 N2 C7 . . . . 165.5(3) ?
    N3 C8 N2 C7 . . . . -9.9(4) ?
    C4 C6 N2 C8 . . . . 98.3(3) ?
    C4 C6 N2 C7 . . . . -72.6(3) ?
    N4 C8 N3 C9 . . . . -7.1(5) ?
    N2 C8 N3 C9 . . . . 167.9(3) ?
    C10 C9 N3 C8 . . . . 135.3(3) ?
    C14 C9 N3 C8 . . . . -47.2(4) ?
    N3 C8 N4 C15 . . . . -26.7(4) ?
    N2 C8 N4 C15 . . . . 158.4(3) ?
    C16 C15 N4 C8 . . . . -43.7(5) ?
    N5 C15 N4 C8 . . . . 142.1(3) ?
    S2 C17 N5 C15 . . . . 176.7(2) ?
    S1 C17 N5 C15 . . . . -2.4(3) ?
    S2 C17 N5 C18 . . . . -0.8(4) ?
    S1 C17 N5 C18 . . . . -179.93(19) ?
    N4 C15 N5 C17 . . . . 178.9(2) ?
    C16 C15 N5 C17 . . . . 3.4(3) ?
    N4 C15 N5 C18 . . . . -3.5(4) ?
    C16 C15 N5 C18 . . . . -179.0(2) ?
    C19 C18 N5 C17 . . . . 72.3(4) ?
    C23 C18 N5 C17 . . . . -109.1(3) ?
    C19 C18 N5 C15 . . . . -105.2(3) ?
    C23 C18 N5 C15 . . . . 73.5(4) ?
    N5 C17 S1 C16 . . . . 0.6(2) ?
    S2 C17 S1 C16 . . . . -178.58(19) ?
    C15 C16 S1 C17 . . . . 1.3(2) ?
    C24 C16 S1 C17 . . . . -177.5(3) ?
loop_
    _geom_hbond_atom_site_label_D
    _geom_hbond_atom_site_label_H
    _geom_hbond_atom_site_label_A
    _geom_hbond_site_symmetry_A
    _geom_hbond_distance_DH
    _geom_hbond_distance_HA
    _geom_hbond_distance_DA
    _geom_hbond_angle_DHA
    N3 H3A S2 1_455 0.86(3) 2.65(3) 3.443(3) 153(3)
    C7 H7B O1 3_567 0.96 2.51 3.282(4) 138
