# Supplementary material for: Ethyl 4-[({[(6-chloro­pyridin-3-yl)meth­yl](meth­yl)amino}(4-fluoro­anilino)­methyl­idene)amino]-3-phenyl-2-sulfanyl­idene-2,3-dihydro-1,3-thia­zole-5-carboxyl­ate
Source: Acta Crystallogr Sect E Struct Rep Online. 2012 Jun 30;68(Pt 7):o2281. doi: 10.1107/S1600536812026311 (PMC3394060; doi:10.1107/S1600536812026311)
Supplement: Supplementary file 2 [file e-68-o2281-Isup2.hkl]

# 
# h,k,l, Fc-squared, Fo-squared, sigma(Fo-squared) and status flag 
# 
data_I
_shelx_title ' 070420em in P2(1)/c' 
_shelx_refln_list_code          4 
_shelx_F_calc_maximum      459.16 
_exptl_crystal_F_000      1152.00 
_reflns_d_resolution_high  0.8107 
 
loop_ 
 _symmetry_equiv_pos_as_xyz 
 'x, y, z' 
 '-x, y+1/2, -z+1/2' 
 '-x, -y, -z' 
 'x, -y-1/2, z-1/2' 
 
_cell_length_a     9.6931 
_cell_length_b    24.5636 
_cell_length_c    11.7095 
_cell_angle_alpha  90.000 
_cell_angle_beta  103.745 
_cell_angle_gamma  90.000 
 
_shelx_F_squared_multiplier     1.000 
 
loop_ 
 _refln_index_h 
 _refln_index_k 
 _refln_index_l 
 _refln_F_squared_calc 
 _refln_F_squared_meas 
 _refln_F_squared_sigma 
 _refln_observed_status 
   1   0   0      203.18      127.31      5.82 o 
   2   0   0     1014.89      947.39     23.00 o 
   3   0   0    18885.91    18143.03    283.06 o 
   4   0   0     9464.06     8895.68    252.05 o 
   5   0   0     3776.51     3924.49    126.82 o 
   6   0   0     1148.38     1208.35     70.80 o 
   7   0   0      110.85      126.63     22.83 o 
   8   0   0      283.20      300.09     29.19 o 
   9   0   0      637.59      600.82     61.78 o 
  10   0   0      336.93      310.71     58.20 o 
  11   0   0        0.32        0.00     28.65 o 
   1   1   0      481.62      470.64     21.02 o 
   2   1   0     1344.14     1250.57    156.93 o 
   3   1   0    19202.17    19051.04    278.41 o 
   4   1   0     1596.68     1295.90     30.60 o 
   5   1   0        0.08        4.48      3.87 o 
   6   1   0      765.99      719.99     20.37 o 
   7   1   0       20.49       31.11      8.64 o 
   8   1   0       82.89       90.91     13.49 o 
   9   1   0      188.17      216.60     38.39 o 
  10   1   0        0.37        3.65     17.06 o 
  11   1   0        0.00        0.00     18.33 o 
   0   2   0    29853.44    25191.49   1274.95 o 
   1   2   0      199.75      201.89     26.64 o 
   2   2   0    37498.86    35683.94    601.47 o 
   3   2   0       31.39       35.19      4.01 o 
   4   2   0     1731.15     1209.48    132.55 o 
   5   2   0     2401.09     2064.76    284.26 o 
   6   2   0     1660.33     1357.54     99.30 o 
   7   2   0       42.67       56.66      9.12 o 
   8   2   0      229.15      237.60     19.82 o 
   9   2   0       73.24       78.95     17.37 o 
  10   2   0       95.19       88.27     27.20 o 
  11   2   0       28.01       22.83     22.79 o 
   1   3   0     8261.75     9200.43    442.82 o 
   2   3   0      207.59      233.47      7.51 o 
   3   3   0     1588.50     1387.75     28.94 o 
   4   3   0      344.79      352.61     11.32 o 
   5   3   0     1922.39     1852.66     49.14 o 
   6   3   0      543.44      492.47     26.43 o 
   7   3   0      202.33      198.66     43.11 o 
   8   3   0        8.15        6.93      9.19 o 
   9   3   0      150.65      100.88     66.55 o 
  10   3   0        0.45        5.41     13.38 o 
  11   3   0        0.45       11.14     19.25 o 
   0   4   0     4794.74     4427.65     94.09 o 
   1   4   0     1970.23     2092.86    111.59 o 
   2   4   0     7236.17     7939.31    361.00 o 
   3   4   0     4895.74     5277.41    186.65 o 
   4   4   0      230.12      183.28     10.30 o 
   5   4   0      359.03      383.87     12.41 o 
   6   4   0      621.28      601.43     18.64 o 
   7   4   0       10.48       13.25      6.38 o 
   8   4   0      104.08       67.53     15.40 o 
   9   4   0      313.43      325.78     30.25 o 
  10   4   0       27.37       20.21     15.27 o 
  11   4   0       38.52       45.73     25.23 o 
   1   5   0     1214.56     1459.08     81.02 o 
   2   5   0     5525.53     6415.38    273.37 o 
   3   5   0      333.25      279.57     14.95 o 
   4   5   0        3.65        1.72      2.96 o 
   5   5   0      649.12      757.50     35.90 o 
   6   5   0     2452.98     2373.18     96.02 o 
   7   5   0      146.60      156.88     15.68 o 
   8   5   0      453.42      459.72     30.21 o 
   9   5   0      122.59      142.70     22.35 o 
  10   5   0       11.72       31.10     15.60 o 
  11   5   0       12.30        8.06     31.34 o 
   0   6   0      932.86      978.05     26.42 o 
   1   6   0      556.54      574.34     38.93 o 
   2   6   0      570.19      600.04     23.43 o 
   3   6   0      483.09      431.12     61.80 o 
   4   6   0     1190.45     1489.87     74.20 o 
   5   6   0      464.02      495.50     29.95 o 
   6   6   0     1184.13     1251.70     69.26 o 
   7   6   0       71.72       72.27     12.28 o 
   8   6   0      337.24      389.55     27.93 o 
   9   6   0       72.94       88.29     18.92 o 
  10   6   0        7.81        8.17     14.01 o 
  11   6   0       35.54       72.57     26.50 o 
   1   7   0     3180.42     3490.98    172.32 o 
   2   7   0      189.41      223.89      8.48 o 
   3   7   0      346.33      452.15     25.22 o 
   4   7   0        5.89       29.88      4.44 o 
   5   7   0        0.53        1.91      4.05 o 
   6   7   0     1099.04     1035.13     30.67 o 
   7   7   0       23.16       25.67      8.71 o 
   8   7   0      198.22      212.63     23.90 o 
   9   7   0        3.57        6.73     11.28 o 
  10   7   0        0.70        5.82     15.20 o 
  11   7   0       21.89       28.06     22.77 o 
   0   8   0      328.02      387.69     16.67 o 
   1   8   0      458.32      467.59     19.53 o 
   2   8   0     5805.30     6379.50    283.65 o 
   3   8   0     6612.79     6793.35    255.75 o 
   4   8   0       75.19       67.09     12.37 o 
   5   8   0     1269.35     1231.28     68.43 o 
   6   8   0      123.12      121.46     13.71 o 
   7   8   0      142.77      128.94     15.10 o 
   8   8   0      678.47      670.95     35.15 o 
   9   8   0       81.33       78.15     22.77 o 
  10   8   0        1.92       11.93     16.06 o 
  11   8   0       65.67       88.46     64.47 o 
   1   9   0     7734.35     8002.97    315.18 o 
   2   9   0     1114.68     1315.87     73.28 o 
   3   9   0      610.98      793.52     39.11 o 
   4   9   0      182.43      181.77     10.61 o 
   5   9   0      598.13      572.78     36.33 o 
   6   9   0     1862.85     1815.91     41.16 o 
   7   9   0      900.42      832.38     30.62 o 
   8   9   0       11.96       24.50     12.18 o 
   9   9   0      291.40      320.95     40.20 o 
  10   9   0       29.34       26.86     18.99 o 
  11   9   0        6.99       19.90     22.03 o 
   0  10   0      855.38      870.60     21.71 o 
   1  10   0      200.74      195.60     10.25 o 
   2  10   0     3847.15     4560.81    210.95 o 
   3  10   0      869.78      956.73     39.58 o 
   4  10   0      564.94      587.30     20.81 o 
   5  10   0       45.80       28.11      5.98 o 
   6  10   0      415.69      412.27     20.72 o 
   7  10   0      628.66      587.61     26.62 o 
   8  10   0     1099.52     1084.09     44.86 o 
   9  10   0       23.13       48.51     21.15 o 
  10  10   0       93.90       71.90     25.59 o 
   1  11   0      226.12      222.48      7.57 o 
   2  11   0      187.21      186.16      9.13 o 
   3  11   0     2914.80     3160.05    133.68 o 
   4  11   0      487.03      589.45     27.63 o 
   5  11   0      618.63      569.88     27.88 o 
   6  11   0      628.77      525.05     23.39 o 
   7  11   0      798.20      733.49     36.05 o 
   8  11   0      224.82      229.08     26.11 o 
   9  11   0      118.59      144.49     30.66 o 
  10  11   0      235.48      269.11     52.38 o 
   0  12   0    24638.28    26285.31    599.67 o 
   1  12   0      613.29      605.73     18.06 o 
   2  12   0     1348.55     1478.62     73.96 o 
   3  12   0      815.61      872.17     23.62 o 
   4  12   0      684.48      702.38     25.43 o 
   5  12   0      301.77      267.05     16.32 o 
   6  12   0        9.03       11.13      7.72 o 
   7  12   0       18.46       22.41     11.14 o 
   8  12   0      224.95      222.86     26.30 o 
   9  12   0        8.86       21.00     17.20 o 
  10  12   0       25.96       29.04     21.15 o 
   1  13   0     2833.18     3020.13     88.88 o 
   2  13   0     1361.94     1534.78     63.67 o 
   3  13   0     3538.19     3727.70    150.03 o 
   4  13   0     1758.39     1650.02     64.24 o 
   5  13   0      516.13      524.42     36.62 o 
   6  13   0       40.25       33.37     11.04 o 
   7  13   0        1.02        2.57      8.76 o 
   8  13   0       44.64       57.91     16.12 o 
   9  13   0       34.16       37.16     18.99 o 
  10  13   0      152.52      205.49     48.80 o 
   0  14   0      945.87      821.22     24.65 o 
   1  14   0      206.56      180.40      8.17 o 
   2  14   0     2329.72     2620.21    134.43 o 
   3  14   0       97.60      118.95      9.00 o 
   4  14   0        6.41       14.94      8.53 o 
   5  14   0        4.64       10.06      7.47 o 
   6  14   0       16.81       11.67     10.10 o 
   7  14   0      142.31       98.60     26.57 o 
   8  14   0      103.43      100.90     20.07 o 
   9  14   0       36.37       43.58     20.87 o 
  10  14   0       15.92       22.31     18.22 o 
   1  15   0     1059.37     1208.94     33.29 o 
   2  15   0       18.62       19.17      5.39 o 
   3  15   0       29.00       25.00      7.36 o 
   4  15   0        0.15        0.36      6.76 o 
   5  15   0      326.43      293.15     21.05 o 
   6  15   0       28.15       20.80     11.19 o 
   7  15   0      163.38      136.29     62.64 o 
   8  15   0       38.47       66.47     22.63 o 
   9  15   0        0.13        0.00     14.87 o 
  10  15   0        4.42        0.00     17.06 o 
   0  16   0     4505.35     4214.44     86.28 o 
   1  16   0      824.95      796.69     20.35 o 
   2  16   0      140.34       86.97     24.59 o 
   3  16   0      283.50      254.30     18.08 o 
   4  16   0      209.34      207.79     18.21 o 
   5  16   0      148.55      180.98     18.09 o 
   6  16   0       25.13       37.39     13.07 o 
   7  16   0       22.17       28.15     13.01 o 
   8  16   0       82.43       92.33     20.28 o 
   9  16   0       89.05      126.69     29.74 o 
   1  17   0      179.06      177.48     11.52 o 
   2  17   0       34.93       38.39      7.79 o 
   3  17   0      115.13      133.68     15.39 o 
   4  17   0      831.16      786.49     30.46 o 
   5  17   0     1849.17     1552.97     52.47 o 
   6  17   0        1.29        1.96      9.35 o 
   7  17   0       63.69       61.89     17.57 o 
   8  17   0       25.58       22.03     23.09 o 
   9  17   0      123.56      150.37     32.29 o 
   0  18   0      244.11      292.29     15.99 o 
   1  18   0      302.44      306.22     15.83 o 
   2  18   0      204.55      202.04     15.33 o 
   3  18   0        2.37        8.94     11.19 o 
   4  18   0      493.47      501.49     25.66 o 
   5  18   0       52.37       47.33     14.97 o 
   6  18   0        1.17        0.00      9.73 o 
   7  18   0       16.68       57.36     17.56 o 
   8  18   0        0.66        0.00     11.80 o 
   9  18   0        5.78        9.52     17.20 o 
   1  19   0       65.29       69.43     10.30 o 
   2  19   0       75.90       80.50     11.22 o 
   3  19   0        9.41        6.47      6.98 o 
   4  19   0       23.37       31.93     10.54 o 
   5  19   0      899.57      814.99     40.24 o 
   6  19   0        0.01       14.93     12.53 o 
   7  19   0      123.13      136.93     24.26 o 
   8  19   0       46.91       44.92     18.29 o 
   9  19   0        7.72       35.06     21.67 o 
   0  20   0       83.71       88.95     18.80 o 
   1  20   0      307.13      336.14     25.15 o 
   2  20   0      529.51      521.03     22.37 o 
   3  20   0     1329.06     1139.35     49.45 o 
   4  20   0      184.06      157.32     22.56 o 
   5  20   0      424.23      419.57     31.71 o 
   6  20   0      106.17      139.19     23.14 o 
   7  20   0       10.25       16.97     15.78 o 
   8  20   0       13.75       26.23     17.16 o 
   1  21   0      913.89      950.07     39.60 o 
   2  21   0     1065.44      951.47     37.21 o 
   3  21   0      122.36      112.44     13.92 o 
   4  21   0        0.02        3.14      8.44 o 
   5  21   0       20.47       24.21     14.36 o 
   6  21   0      591.94      568.53     38.07 o 
   7  21   0      249.23      309.10     34.09 o 
   8  21   0       25.85       20.42     17.24 o 
   0  22   0        6.04       11.64     17.91 o 
   1  22   0       59.40       67.62     15.90 o 
   2  22   0        2.90        9.41     10.31 o 
   3  22   0       37.05       57.81     15.35 o 
   4  22   0       39.36       37.16     11.02 o 
   5  22   0       96.88      123.13     19.26 o 
   6  22   0      229.02      190.27     28.16 o 
   7  22   0       85.53       82.86     22.82 o 
   1  23   0      232.30      279.73     35.30 o 
   2  23   0       13.55        6.39     11.83 o 
   3  23   0        8.37       26.55     12.52 o 
   4  23   0      150.32      143.94     17.13 o 
   5  23   0       21.57       19.32     12.75 o 
   6  23   0        5.32        3.49     18.67 o 
   7  23   0       19.57       21.64     16.68 o 
   0  24   0       10.79       25.97     23.28 o 
   1  24   0       18.33       24.29     16.70 o 
   2  24   0        9.43        5.97     11.37 o 
   3  24   0       18.53       22.55     13.95 o 
   4  24   0        9.01       12.38     18.33 o 
   5  24   0        9.19        0.00     12.05 o 
   6  24   0       62.69       35.02     21.71 o 
   7  24   0        5.84        1.32     22.47 o 
   1  25   0        0.13       24.58     20.15 o 
   2  25   0       99.17      113.77     26.90 o 
   3  25   0       34.12       12.12     18.48 o 
   4  25   0        0.14        1.49     18.04 o 
   5  25   0      212.19      242.74     39.27 o 
   6  25   0        0.13        4.65     13.97 o 
   0  26   0      274.66      268.62     54.62 o 
   1  26   0      103.49      124.95     28.49 o 
   2  26   0      109.77      141.31     30.95 o 
   3  26   0       20.36       34.60     15.70 o 
   4  26   0       68.47       87.30     27.86 o 
   5  26   0        7.29        7.22     20.57 o 
   1  27   0       13.43        7.78     17.97 o 
   2  27   0       50.34       47.74     22.05 o 
   3  27   0        0.05       12.09     18.36 o 
   4  27   0       77.63      119.60     42.98 o 
   5  27   0       38.86       35.07     25.00 o 
   0  28   0        4.58       20.59     27.76 o 
   1  28   0       56.83       55.24     21.84 o 
   2  28   0       20.63       35.58     21.50 o 
   3  28   0        6.25       12.34     20.23 o 
   4  28   0      105.38       48.44     30.00 o 
   1  29   0      103.07      171.16     34.50 o 
   2  29   0        0.06        0.91     17.69 o 
   3  29   0      194.25      267.07     42.73 o 
   0  30   0      772.56      971.52     92.23 o 
   1  30   0       51.65       82.18     28.41 o 
 -11   1   1        0.00       17.15     20.14 o 
 -10   1   1       11.04       27.51     19.25 o 
  -9   1   1      751.22      731.18     36.65 o 
  -8   1   1       21.38       30.25     11.37 o 
  -7   1   1      280.73      277.42     13.64 o 
  -6   1   1     1239.94     1001.68    111.14 o 
  -5   1   1     1904.86     1701.69    243.55 o 
  -4   1   1      209.97      110.88     23.56 o 
  -3   1   1     2121.01     2070.97     26.99 o 
  -2   1   1    10811.83     9798.24    505.95 o 
  -1   1   1     3948.54     3590.56    152.14 o 
   0   1   1     1046.12     1293.65     46.75 o 
   1   1   1     3256.83     3914.53     74.64 o 
   2   1   1      150.52      163.10      4.65 o 
   3   1   1     1113.47     1110.97     31.34 o 
   4   1   1     1070.35      910.93     31.17 o 
   5   1   1     2287.14     2116.94     75.22 o 
   6   1   1      698.07      702.73     25.18 o 
   7   1   1       10.40       17.24      8.46 o 
   8   1   1       37.48       42.96     11.09 o 
   9   1   1      641.39      638.28     77.42 o 
  10   1   1       87.14       85.44     28.21 o 
  11   1   1       39.58       36.82     24.32 o 
 -11   2   1        0.66        0.00     18.33 o 
 -10   2   1        5.87        3.33     15.49 o 
  -9   2   1      582.43      368.43    176.97 o 
  -8   2   1      503.18      352.23    101.49 o 
  -7   2   1       31.36       28.84      6.12 o 
  -6   2   1        1.35        3.20      4.22 o 
  -5   2   1       92.06      100.29      7.87 o 
  -4   2   1     4660.71     4343.38     44.62 o 
  -3   2   1     7342.87     7209.44    209.24 o 
  -2   2   1    22565.06    20865.35    329.96 o 
  -1   2   1     1875.51     1711.02     54.60 o 
   0   2   1     6785.12     7644.07    240.00 o 
   1   2   1        2.16        7.04      1.87 o 
   2   2   1     7556.09     8206.59    247.46 o 
   3   2   1     4273.24     4519.99    100.04 o 
   4   2   1      115.13      100.29      6.40 o 
   5   2   1     2030.68     1878.43     69.25 o 
   6   2   1     3134.95     3172.65    127.53 o 
   7   2   1       54.19       58.68     11.27 o 
   8   2   1        0.33        7.36     10.01 o 
   9   2   1      217.41      222.37     26.05 o 
  10   2   1      229.56      165.26     33.87 o 
  11   2   1        6.00        0.00     19.24 o 
 -11   3   1       20.39       29.04     21.50 o 
 -10   3   1        0.70        0.00     11.57 o 
  -9   3   1       73.37       76.23     16.82 o 
  -8   3   1      236.11      220.66     23.09 o 
  -7   3   1      298.62      290.75     15.52 o 
  -6   3   1        4.83        8.48      4.65 o 
  -5   3   1     1986.67     2059.05     38.11 o 
  -4   3   1      913.00      765.83     22.94 o 
  -3   3   1      150.21      152.32     36.81 o 
  -2   3   1     4478.42     4326.03    143.16 o 
  -1   3   1        7.76        6.76      1.86 o 
   0   3   1      950.11     1076.75     45.70 o 
   1   3   1      519.03      459.47     11.11 o 
   2   3   1     7125.50     8308.37    297.98 o 
   3   3   1    11218.60    13260.28    583.91 o 
   4   3   1      457.66      460.73     55.78 o 
   5   3   1     1155.31     1079.43     53.59 o 
   6   3   1      154.72      214.49     13.49 o 
   7   3   1       43.18       46.81     10.21 o 
   8   3   1      730.03      702.13     40.34 o 
   9   3   1        4.68       13.47     12.23 o 
  10   3   1        2.59       29.10     21.53 o 
  11   3   1        4.12       14.91     21.78 o 
 -11   4   1       52.37       54.62     34.92 o 
 -10   4   1       15.77       24.76     14.54 o 
  -9   4   1      437.07      435.06     30.07 o 
  -8   4   1     1807.79     1753.98     47.04 o 
  -7   4   1       62.27       61.43      8.38 o 
  -6   4   1     1598.60     1625.82     27.21 o 
  -5   4   1       22.42       32.22      5.40 o 
  -4   4   1     1780.16     1551.74     22.90 o 
  -3   4   1     6994.87     6907.72    311.21 o 
  -2   4   1     5182.81     5485.38    182.51 o 
  -1   4   1      639.93      746.10     41.21 o 
   0   4   1      980.05     1119.97     94.40 o 
   1   4   1      453.93      475.32     19.47 o 
   2   4   1     1521.56     1708.56     39.33 o 
   3   4   1     2461.16     2746.62     93.86 o 
   4   4   1      126.67      146.04      9.21 o 
   5   4   1        3.89        1.51      3.45 o 
   6   4   1     1214.02     1072.61    185.74 o 
   7   4   1       46.95       26.92     12.65 o 
   8   4   1       61.00       51.76     24.31 o 
   9   4   1      460.61      393.27     73.82 o 
  10   4   1      228.46      259.02     31.09 o 
  11   4   1      118.60      151.37     34.82 o 
 -11   5   1       12.77        0.00     25.97 o 
 -10   5   1       56.73       52.10     17.14 o 
  -9   5   1        7.47        0.11      9.93 o 
  -8   5   1       42.24       47.71     11.44 o 
  -7   5   1       39.16       44.59      9.94 o 
  -6   5   1       58.41       61.56      7.64 o 
  -5   5   1       44.73       73.55      6.84 o 
  -4   5   1      896.91      814.25     39.51 o 
  -3   5   1      857.96      864.43     41.46 o 
  -2   5   1        9.41       17.27      3.32 o 
  -1   5   1        8.95        6.85      2.39 o 
   0   5   1     2494.87     2553.72     84.96 o 
   1   5   1     6477.61     7593.39    323.73 o 
   2   5   1      994.27     1013.10     55.65 o 
   3   5   1      379.50      336.50     12.37 o 
   4   5   1      980.38     1109.20     44.92 o 
   5   5   1      628.55      819.21     44.70 o 
   6   5   1        0.46        0.51      5.34 o 
   7   5   1      242.94      249.49     23.32 o 
   8   5   1      177.32      152.46     21.64 o 
   9   5   1      102.17      105.75     20.01 o 
  10   5   1       42.01       57.47     18.54 o 
  11   5   1        4.44        0.00     20.23 o 
 -11   6   1        7.87       14.33     18.93 o 
 -10   6   1        2.59        3.58     19.70 o 
  -9   6   1       48.79       60.26     16.30 o 
  -8   6   1      369.20      335.12     22.92 o 
  -7   6   1      787.59      681.02     32.31 o 
  -6   6   1        9.08       17.69      5.43 o 
  -5   6   1       40.78       59.56      6.49 o 
  -4   6   1        4.48       10.68      3.29 o 
  -3   6   1     2629.86     2777.90    130.76 o 
  -2   6   1    11685.46    11640.00    521.81 o 
  -1   6   1      970.07     1144.38     46.00 o 
   0   6   1     3740.99     3870.41     77.55 o 
   1   6   1      150.72      189.65     10.05 o 
   2   6   1      701.56      738.77     22.50 o 
   3   6   1     4769.36     5175.24    165.76 o 
   4   6   1     1490.50     1448.30     63.42 o 
   5   6   1       82.41      122.41      8.31 o 
   6   6   1     1098.12     1008.18     49.89 o 
   7   6   1       30.43       24.84      9.03 o 
   8   6   1       88.19      124.17     19.46 o 
   9   6   1       85.42       69.07     17.00 o 
  10   6   1        0.01       10.85     14.18 o 
  11   6   1      109.34       77.90     43.88 o 
 -11   7   1       61.19       85.13     26.68 o 
 -10   7   1        8.02        5.85     16.34 o 
  -9   7   1       72.93       80.89     22.56 o 
  -8   7   1       78.47       77.45     13.55 o 
  -7   7   1      859.61      741.73     28.20 o 
  -6   7   1     1680.61     1564.35     52.67 o 
  -5   7   1     2051.61     2119.12    128.64 o 
  -4   7   1       63.48      112.82      6.83 o 
  -3   7   1     1318.01     1455.93     82.32 o 
  -2   7   1       26.44       28.05      2.48 o 
  -1   7   1    16856.60    20111.78    400.19 o 
   0   7   1       49.60       46.87      4.16 o 
   1   7   1     1148.52      974.69     46.58 o 
   2   7   1     6080.47     6788.61    299.67 o 
   3   7   1      242.41      324.07     13.47 o 
   4   7   1      446.33      512.91     18.46 o 
   5   7   1      240.61      256.88     13.56 o 
   6   7   1      861.77      841.67     28.16 o 
   7   7   1      621.91      538.21     24.96 o 
   8   7   1      777.44      800.60     62.70 o 
   9   7   1       45.48       58.47     17.67 o 
  10   7   1       11.53       16.93     17.43 o 
  11   7   1       39.73       34.94     36.26 o 
 -11   8   1        5.05        1.71     18.36 o 
 -10   8   1       88.77       78.40     23.44 o 
  -9   8   1       55.68       43.33     17.59 o 
  -8   8   1      263.01      270.46     25.83 o 
  -7   8   1      105.91      100.82     14.10 o 
  -6   8   1        0.05        1.88      5.32 o 
  -5   8   1     1580.24     1577.51    133.32 o 
  -4   8   1        3.46        5.74      4.08 o 
  -3   8   1      145.09      169.05      9.73 o 
  -2   8   1      693.66      891.15     40.34 o 
  -1   8   1     3635.55     3892.32    244.25 o 
   0   8   1     1182.30     1322.23     24.07 o 
   1   8   1     1054.16     1380.98     91.06 o 
   2   8   1     2543.09     3001.64    141.26 o 
   3   8   1      537.59      616.05     54.68 o 
   4   8   1      505.02      524.79     14.99 o 
   5   8   1      117.81      128.41      9.64 o 
   6   8   1       90.09       72.54     11.36 o 
   7   8   1      113.87      109.92     14.57 o 
   8   8   1       77.43       74.23     16.82 o 
   9   8   1       19.75       19.18     12.91 o 
  10   8   1       73.09       87.13     27.32 o 
 -11   9   1       79.52       96.03     32.23 o 
 -10   9   1      113.33      109.94     27.84 o 
  -9   9   1        6.53        7.89     14.84 o 
  -8   9   1      269.35      250.02     26.07 o 
  -7   9   1      390.27      357.39     20.92 o 
  -6   9   1     1086.45      997.26     88.22 o 
  -5   9   1      338.16      349.82     24.15 o 
  -4   9   1        1.17        1.90      3.80 o 
  -3   9   1     1219.82     1267.37     74.31 o 
  -2   9   1     2601.63     3115.71    104.98 o 
  -1   9   1     4527.78     4681.38    101.20 o 
   0   9   1     1138.81     1101.73     16.84 o 
   1   9   1     3280.17     3890.58    175.59 o 
   2   9   1     1640.90     1782.99     90.13 o 
   3   9   1      193.75      280.56     10.86 o 
   4   9   1      244.26      257.44     11.25 o 
   5   9   1        0.80        8.93      5.02 o 
   6   9   1      642.68      590.09     27.92 o 
   7   9   1      194.34      190.32     18.58 o 
   8   9   1      467.94      463.33     31.96 o 
   9   9   1       83.84       65.59     22.69 o 
  10   9   1        0.04        0.00     15.91 o 
 -11  10   1      144.53      222.79     41.10 o 
 -10  10   1      162.55      183.72     35.10 o 
  -9  10   1       40.05       42.82     19.94 o 
  -8  10   1       37.83       42.73     14.31 o 
  -7  10   1      249.89      190.91     22.37 o 
  -6  10   1       58.47       46.00     12.17 o 
  -5  10   1       22.41       27.54      6.68 o 
  -4  10   1      150.36      162.00     11.54 o 
  -3  10   1       79.08       50.03      5.00 o 
  -2  10   1     2171.94     2360.07     61.36 o 
  -1  10   1      134.95      134.37      5.82 o 
   0  10   1       33.00       35.99      4.66 o 
   1  10   1      488.89      503.40     19.23 o 
   2  10   1     2451.20     2638.23    122.94 o 
   3  10   1      675.66      616.81     17.29 o 
   4  10   1      984.84      909.57    113.98 o 
   5  10   1      526.13      564.35     30.15 o 
   6  10   1       18.09        8.16      7.34 o 
   7  10   1       99.75       84.04     13.42 o 
   8  10   1        5.42        0.00     12.33 o 
   9  10   1       35.81       27.76     25.52 o 
  10  10   1       47.03       62.80     23.66 o 
 -10  11   1      160.06      168.89     33.56 o 
  -9  11   1       37.28       40.15     19.14 o 
  -8  11   1       50.03       41.41     13.82 o 
  -7  11   1     1445.23     1201.81     45.41 o 
  -6  11   1      198.80      205.73     31.34 o 
  -5  11   1      122.13      130.78     14.97 o 
  -4  11   1     1573.58     1445.07     78.96 o 
  -3  11   1     1245.60     1496.32     56.01 o 
  -2  11   1        1.75        1.04      2.11 o 
  -1  11   1      343.94      420.78     12.33 o 
   0  11   1       28.81       38.47      4.52 o 
   1  11   1      584.31      631.61     32.83 o 
   2  11   1       96.69       75.19      7.09 o 
   3  11   1       99.61      107.43      9.14 o 
   4  11   1      163.74      160.53     10.52 o 
   5  11   1     1204.06     1172.24     41.35 o 
   6  11   1        2.01        2.01      6.72 o 
   7  11   1       89.47       86.31     16.29 o 
   8  11   1      166.02      174.25     31.02 o 
   9  11   1       79.78      113.14     26.39 o 
  10  11   1       34.21       53.17     26.86 o 
 -10  12   1       22.26       27.55     20.78 o 
  -9  12   1       26.91       15.20     14.24 o 
  -8  12   1      472.44      481.60     31.98 o 
  -7  12   1       86.38       54.87     32.86 o 
  -6  12   1       94.52      106.06     13.87 o 
  -5  12   1      503.74      518.92     39.68 o 
  -4  12   1       22.50       22.08      7.18 o 
  -3  12   1     1024.96     1029.83     31.12 o 
  -2  12   1      577.61      623.40     44.46 o 
  -1  12   1     6226.36     6523.30     82.00 o 
   0  12   1      710.70      684.28     14.03 o 
   1  12   1        7.38       30.47      5.30 o 
   2  12   1      516.39      521.85     31.28 o 
   3  12   1      117.06      180.84     10.50 o 
   4  12   1      343.40      376.28     14.98 o 
   5  12   1      132.91       99.41     28.02 o 
   6  12   1      360.38      322.18     20.87 o 
   7  12   1      345.25      394.53     28.85 o 
   8  12   1        3.08        6.73     14.24 o 
   9  12   1        3.55       19.35     15.89 o 
  10  12   1        6.42       16.02     17.06 o 
 -10  13   1       10.75       15.59     17.35 o 
  -9  13   1       16.83       16.12     12.92 o 
  -8  13   1       82.26       84.67     18.57 o 
  -7  13   1     1623.77     1339.56    128.95 o 
  -6  13   1       83.84       71.91     12.50 o 
  -5  13   1       26.83       25.28      8.73 o 
  -4  13   1       80.19       72.08     11.00 o 
  -3  13   1      281.02      247.44     16.63 o 
  -2  13   1      622.32      642.24     35.98 o 
  -1  13   1      536.12      732.87     18.74 o 
   0  13   1      623.53      607.06     14.21 o 
   1  13   1      195.24      215.78     10.37 o 
   2  13   1       29.22       19.55      4.02 o 
   3  13   1      965.88     1048.44     34.04 o 
   4  13   1      556.60      520.91     17.75 o 
   5  13   1       59.91       81.94     12.49 o 
   6  13   1       54.57       70.02     14.97 o 
   7  13   1      476.29      408.59     31.22 o 
   8  13   1      830.54      733.43     65.37 o 
   9  13   1       78.36      136.14     31.01 o 
  10  13   1        2.70        3.05     17.06 o 
 -10  14   1        0.50       14.83     17.40 o 
  -9  14   1       18.31        7.63     13.38 o 
  -8  14   1       58.35       28.55     13.28 o 
  -7  14   1       63.79       63.04     15.74 o 
  -6  14   1      160.10      188.24     22.33 o 
  -5  14   1      232.30      239.00     20.66 o 
  -4  14   1      409.75      368.46     28.17 o 
  -3  14   1       36.93       37.04      9.87 o 
  -2  14   1     2092.03     2238.05     91.09 o 
  -1  14   1       10.80        1.36      2.99 o 
   0  14   1      526.79      439.15     17.56 o 
   1  14   1     3013.66     2657.84     80.12 o 
   2  14   1       15.23       34.41      5.39 o 
   3  14   1      343.96      389.82     14.86 o 
   4  14   1       54.03       49.97      7.68 o 
   5  14   1     1334.01     1222.26     44.10 o 
   6  14   1      477.52      357.20    131.92 o 
   7  14   1        0.86        0.21      9.50 o 
   8  14   1       37.25       37.37     17.97 o 
   9  14   1        2.72        6.22     16.43 o 
  10  14   1       19.87       10.30     19.94 o 
 -10  15   1       29.60       32.23     47.01 o 
  -9  15   1       43.18       53.54     18.05 o 
  -8  15   1      103.45      106.44     41.60 o 
  -7  15   1      440.28      425.74     32.17 o 
  -6  15   1      164.86      151.50     21.34 o 
  -5  15   1       50.12       61.28     11.92 o 
  -4  15   1     1193.24     1107.93     78.28 o 
  -3  15   1      545.43      373.54     91.72 o 
  -2  15   1        3.10       11.05      4.74 o 
  -1  15   1     1065.80      922.10     16.22 o 
   0  15   1      783.43      680.85     17.96 o 
   1  15   1     1107.60     1024.58     37.81 o 
   2  15   1     2219.30     2244.50     98.98 o 
   3  15   1     1017.90     1060.03     32.10 o 
   4  15   1     1553.05     1396.48     71.73 o 
   5  15   1      519.51      480.11     29.10 o 
   6  15   1       76.14       58.57     14.92 o 
   7  15   1      245.33      278.72     28.39 o 
   8  15   1      134.13      131.78     22.70 o 
   9  15   1       27.66       48.46     20.14 o 
 -10  16   1       22.47       47.93     23.74 o 
  -9  16   1       26.30       27.91     16.01 o 
  -8  16   1        6.14       15.40     12.74 o 
  -7  16   1        1.32       11.19     12.01 o 
  -6  16   1       63.49       63.38     15.78 o 
  -5  16   1        0.35        9.13      8.14 o 
  -4  16   1     1439.82     1370.68     86.53 o 
  -3  16   1      259.59      222.58     30.76 o 
  -2  16   1       67.91       76.19     11.63 o 
  -1  16   1      432.12      393.56     14.64 o 
   0  16   1      309.52      274.08     10.36 o 
   1  16   1     1154.53     1105.66     37.44 o 
   2  16   1      703.58      752.66     21.24 o 
   3  16   1      318.20      311.86     19.96 o 
   4  16   1       66.29       67.55     12.28 o 
   5  16   1      325.97      274.39     25.84 o 
   6  16   1       55.12       56.90     15.60 o 
   7  16   1       36.28       47.07     15.43 o 
   8  16   1       16.30       15.66     13.71 o 
   9  16   1        6.23        1.10     16.43 o 
  -9  17   1      115.17      104.53     27.49 o 
  -8  17   1        0.57        0.00     11.71 o 
  -7  17   1     1257.19     1142.84     50.31 o 
  -6  17   1        1.69        1.81      9.99 o 
  -5  17   1      201.84      191.61     19.24 o 
  -4  17   1      183.09      177.03     27.16 o 
  -3  17   1       82.39       82.46     11.34 o 
  -2  17   1     2294.66     2080.67    105.33 o 
  -1  17   1       79.68       87.56      9.15 o 
   0  17   1     1232.00     1174.99     23.08 o 
   1  17   1      319.81      297.24     11.20 o 
   2  17   1       31.03       18.92      8.88 o 
   3  17   1     1357.85     1272.53     49.54 o 
   4  17   1        2.84        4.96      8.01 o 
   5  17   1       93.73       87.92     17.52 o 
   6  17   1      154.86      163.05     23.59 o 
   7  17   1       30.79       14.62     12.73 o 
   8  17   1      226.83      241.95     30.80 o 
   9  17   1       18.24        7.59     15.72 o 
  -9  18   1       19.46       13.48     13.92 o 
  -8  18   1      110.87      152.27     25.26 o 
  -7  18   1      134.42       99.70     20.30 o 
  -6  18   1       34.11       43.82     14.74 o 
  -5  18   1        1.94        0.00      7.96 o 
  -4  18   1      218.40      150.33     44.15 o 
  -3  18   1      141.89      142.82     14.48 o 
  -2  18   1      801.77      702.52     24.14 o 
  -1  18   1      929.83      898.21     23.36 o 
   0  18   1      444.16      440.36     16.28 o 
   1  18   1       80.82      101.19      9.02 o 
   2  18   1      933.96      887.17     45.19 o 
   3  18   1      609.71      560.08     26.07 o 
   4  18   1      285.40      292.55     23.71 o 
   5  18   1      286.71      287.45     28.42 o 
   6  18   1        1.66        8.07     12.06 o 
   7  18   1       15.08       18.01     14.58 o 
   8  18   1       19.27        3.06     12.37 o 
   9  18   1        3.52        9.44     17.84 o 
  -9  19   1       37.01       54.80     19.98 o 
  -8  19   1       18.75       40.51     16.33 o 
  -7  19   1      463.10      449.77     37.64 o 
  -6  19   1       53.33       44.52     15.78 o 
  -5  19   1      790.88      739.98     75.64 o 
  -4  19   1      908.96      882.27     64.86 o 
  -3  19   1       35.21       29.91      8.48 o 
  -2  19   1       48.99       44.17      9.39 o 
  -1  19   1     1188.15     1070.34     33.75 o 
   0  19   1      253.84      256.79     13.93 o 
   1  19   1      143.16      148.19     18.97 o 
   2  19   1      503.40      434.63     34.87 o 
   3  19   1        6.76        5.05      8.49 o 
   4  19   1       24.56       25.01     10.45 o 
   5  19   1      434.46      440.31     33.13 o 
   6  19   1       28.46       27.87     13.94 o 
   7  19   1       67.95       69.69     19.52 o 
   8  19   1      149.00      135.14     34.21 o 
  -8  20   1        5.58        4.28     14.89 o 
  -7  20   1        0.40        8.89     12.86 o 
  -6  20   1        0.06        7.20     15.43 o 
  -5  20   1       15.43       20.55      9.57 o 
  -4  20   1      140.60      165.39     17.05 o 
  -3  20   1      453.57      391.61     22.33 o 
  -2  20   1      362.04      366.18     19.39 o 
  -1  20   1      268.23      297.38     17.61 o 
   0  20   1      253.09      285.67     19.29 o 
   1  20   1       28.33       13.78      9.49 o 
   2  20   1       57.05       50.59     10.07 o 
   3  20   1        3.96        5.07      8.83 o 
   4  20   1      100.56      122.04     20.16 o 
   5  20   1       88.92       87.06     19.13 o 
   6  20   1      183.91      183.21     26.39 o 
   7  20   1       27.17       20.73     15.92 o 
   8  20   1        7.07        0.00     13.74 o 
  -8  21   1       28.17       24.85     17.37 o 
  -7  21   1        7.39        3.98     13.74 o 
  -6  21   1       40.70       42.41     16.41 o 
  -5  21   1       61.44       50.85     14.58 o 
  -4  21   1      244.99      227.03     19.44 o 
  -3  21   1      988.37      863.77     41.14 o 
  -2  21   1       20.48       36.57      9.49 o 
  -1  21   1      592.91      598.88     47.10 o 
   0  21   1       47.84       52.74     16.70 o 
   1  21   1      236.01      252.52     24.72 o 
   2  21   1      238.92      235.39     24.60 o 
   3  21   1        5.20       11.11      8.34 o 
   4  21   1      160.51      181.33     24.08 o 
   5  21   1      183.17      186.79     26.07 o 
   6  21   1       20.49       13.91     14.64 o 
   7  21   1        9.55        2.80     14.77 o 
   8  21   1        0.00       15.01     17.41 o 
  -8  22   1       11.93        0.16     21.20 o 
  -7  22   1       11.53        0.00     15.38 o 
  -6  22   1       33.58       35.79     14.29 o 
  -5  22   1        2.97        1.52      9.92 o 
  -4  22   1       10.14       13.32      9.11 o 
  -3  22   1      828.21      723.59     31.95 o 
  -2  22   1       89.90       77.85     16.30 o 
  -1  22   1      582.29      512.05     47.52 o 
   0  22   1      267.33      307.23     39.40 o 
   1  22   1       23.46       51.09     14.22 o 
   2  22   1      112.45      140.89     21.72 o 
   3  22   1      771.11      674.63    102.87 o 
   4  22   1       64.18       63.28     17.46 o 
   5  22   1        0.55        0.00     11.99 o 
   6  22   1       11.48        8.43     14.30 o 
   7  22   1       27.02       24.63     17.34 o 
  -7  23   1      197.50      168.66     24.87 o 
  -6  23   1      203.49      237.89     26.93 o 
  -5  23   1      102.77      105.39     19.08 o 
  -4  23   1       26.57       35.94     11.59 o 
  -3  23   1        5.16       10.36      9.07 o 
  -2  23   1       18.12       21.55     12.39 o 
  -1  23   1      755.47      850.45     51.58 o 
   0  23   1      621.20      645.38     45.27 o 
   1  23   1      781.69      801.78     38.88 o 
   2  23   1      860.01      833.68     40.63 o 
   3  23   1        0.92        6.24     11.36 o 
   4  23   1       44.54       43.71     20.57 o 
   5  23   1        7.99        6.86     13.96 o 
   6  23   1      156.86      129.76     25.40 o 
   7  23   1       22.58       30.56     19.65 o 
  -7  24   1       21.13       32.48     16.99 o 
  -6  24   1        0.14        0.00     13.07 o 
  -5  24   1       10.10       10.91     12.26 o 
  -4  24   1        3.33        7.33     10.49 o 
  -3  24   1       59.31       73.97     18.52 o 
  -2  24   1      122.45      134.57     21.33 o 
  -1  24   1       55.93       99.03     23.84 o 
   0  24   1        0.26        0.00     13.30 o 
   1  24   1        3.12        2.69     14.52 o 
   2  24   1        0.18       16.78     12.53 o 
   3  24   1       31.81       47.23     26.86 o 
   4  24   1       42.31       27.94     19.71 o 
   5  24   1       58.35       58.24     23.69 o 
   6  24   1        8.79        3.15     15.46 o 
  -6  25   1      107.48       32.27     31.66 o 
  -5  25   1       95.21      118.36     21.09 o 
  -4  25   1       39.29       37.51     17.38 o 
  -3  25   1       96.79      125.80     24.38 o 
  -2  25   1      121.41      166.04     31.64 o 
  -1  25   1        6.89        9.85     15.20 o 
   0  25   1        0.51       26.41     17.10 o 
   1  25   1       54.01       68.26     21.51 o 
   2  25   1      133.67      143.95     23.64 o 
   3  25   1       98.62      104.23     22.29 o 
   4  25   1        1.33        7.65     18.67 o 
   5  25   1        5.07        0.00     18.99 o 
   6  25   1        0.89       18.35     22.79 o 
  -6  26   1       39.98       62.42     30.08 o 
  -5  26   1        8.11       10.29     21.20 o 
  -4  26   1      117.28      138.43     27.99 o 
  -3  26   1      156.50      227.78     29.43 o 
  -2  26   1       24.73       28.95     25.52 o 
  -1  26   1        7.35       19.80     17.59 o 
   0  26   1       56.78       46.76     20.64 o 
   1  26   1      384.88      386.55     44.27 o 
   2  26   1        5.79       27.23     18.67 o 
   3  26   1       15.67       13.62     15.68 o 
   4  26   1       85.23      107.04     30.95 o 
   5  26   1       24.41       49.14     25.50 o 
  -5  27   1       13.73       29.71     25.00 o 
  -4  27   1       64.74       66.01     27.71 o 
  -3  27   1      494.45      575.00     50.65 o 
  -2  27   1      179.00      208.75     35.43 o 
  -1  27   1      108.63      135.33     29.44 o 
   0  27   1      236.05      305.97     47.90 o 
   1  27   1      246.95      257.73     38.94 o 
   2  27   1        0.16        4.48     16.32 o 
   3  27   1        9.05        9.01     18.61 o 
   4  27   1      363.69      373.91     48.19 o 
   5  27   1      112.06       86.86     31.66 o 
  -4  28   1      201.10      140.03    119.99 o 
  -3  28   1        6.02        2.96     18.07 o 
  -2  28   1       87.42       99.72     27.31 o 
  -1  28   1        1.35       17.92     18.67 o 
   0  28   1      441.32      517.06     52.23 o 
   1  28   1      136.06      215.95     52.83 o 
   2  28   1       53.60       80.86     25.23 o 
   3  28   1      120.34      118.19     47.46 o 
   4  28   1       13.24        0.00     21.20 o 
  -3  29   1       20.46       55.16     24.60 o 
  -2  29   1        1.80       27.42     24.62 o 
  -1  29   1       23.48       71.52     24.37 o 
   0  29   1       54.13      125.40     30.31 o 
   1  29   1        7.70       27.72     20.23 o 
   2  29   1      123.22      175.24     35.49 o 
   3  29   1        1.13       12.54     34.92 o 
  -1  30   1       55.34       97.52     30.47 o 
   0  30   1       88.95      134.83     31.97 o 
   1  30   1        0.21       26.64     22.05 o 
 -11   0   2       19.88       25.07     30.44 o 
 -10   0   2        0.23        0.00     19.70 o 
  -9   0   2     1206.49     1213.17     54.27 o 
  -8   0   2      449.86      400.12     24.68 o 
  -7   0   2       96.52      148.20     16.16 o 
  -6   0   2      568.09      398.76    239.97 o 
  -5   0   2     7491.53     3512.90   3434.80 o 
  -4   0   2    13154.76     6108.35   6352.50 o 
  -3   0   2     5961.29     1072.70     40.29 o 
  -2   0   2    30982.10    28176.61    110.67 o 
  -1   0   2     2728.82     3195.25    125.88 o 
   0   0   2    12205.57    13538.86    737.65 o 
   1   0   2   210827.42   218339.70  10640.06 o 
   2   0   2    10017.43    11984.87    297.45 o 
   3   0   2    14436.29    15772.87    498.67 o 
   4   0   2       11.04       15.09      4.91 o 
   5   0   2     2193.90     2115.50    175.72 o 
   6   0   2      821.88      704.40     91.33 o 
   7   0   2       24.48       45.49     15.68 o 
   8   0   2       14.38       21.77     13.89 o 
   9   0   2      394.32      425.32     63.57 o 
  10   0   2      416.50      419.95     68.05 o 
  11   0   2        2.49        5.37     33.13 o 
 -11   1   2        4.79        3.65     17.59 o 
 -10   1   2       10.21        8.51     15.04 o 
  -9   1   2        0.84        0.00      9.19 o 
  -8   1   2      600.32      470.68     64.83 o 
  -7   1   2      479.67      427.71     41.27 o 
  -6   1   2      541.97      437.12     18.86 o 
  -5   1   2     1265.65     1250.88     28.02 o 
  -4   1   2       16.42       18.79      5.19 o 
  -3   1   2    11276.01     9883.53    247.78 o 
  -2   1   2     3699.09     3019.29     39.18 o 
  -1   1   2      430.30      528.08     17.45 o 
   0   1   2      553.78      543.80     18.21 o 
   1   1   2     1088.56     1254.72     33.95 o 
   2   1   2      121.19       84.05      5.28 o 
   3   1   2     3263.64     3517.26     92.18 o 
   4   1   2     4584.88     4133.29    154.78 o 
   5   1   2      608.97      649.95     27.35 o 
   6   1   2       11.24        9.59      6.74 o 
   7   1   2       62.17       38.34     10.58 o 
   8   1   2        0.10        4.38      8.49 o 
   9   1   2       45.10       63.84     22.05 o 
  10   1   2       27.67       14.97     20.14 o 
  11   1   2        0.23        8.83     22.77 o 
 -11   2   2       54.37       52.62     23.32 o 
 -10   2   2      126.72      170.78     30.66 o 
  -9   2   2       70.60       72.04     16.22 o 
  -8   2   2      271.24      317.66     18.05 o 
  -7   2   2        0.47        1.58      4.71 o 
  -6   2   2      819.33      728.23     23.53 o 
  -5   2   2     4184.57     4140.41     50.20 o 
  -4   2   2     5241.61     3903.09   1095.84 o 
  -3   2   2     1578.05     1559.79     35.46 o 
  -2   2   2       96.86      118.64      5.34 o 
  -1   2   2    10445.30    11868.77    472.26 o 
   0   2   2    21074.21    25843.45    852.30 o 
   1   2   2       16.39       23.27      2.56 o 
   2   2   2     1709.37     1649.34     31.54 o 
   3   2   2      199.95      241.99      9.85 o 
   4   2   2      137.00      114.33      8.14 o 
   5   2   2      106.32      105.06      9.44 o 
   6   2   2       42.36       77.39     11.67 o 
   7   2   2      214.72      195.21     18.06 o 
   8   2   2       26.34       24.77     12.32 o 
   9   2   2      257.01      256.19     29.27 o 
  10   2   2       58.66       76.58     28.17 o 
  11   2   2        0.07        0.00     20.14 o 
 -11   3   2        8.55        2.69     26.86 o 
 -10   3   2       56.96       79.56     18.23 o 
  -9   3   2       50.17       47.06     14.18 o 
  -8   3   2      714.36      587.03     26.18 o 
  -7   3   2       12.56       14.61      5.68 o 
  -6   3   2        0.31        6.96      5.67 o 
  -5   3   2     2710.00     2250.14     56.74 o 
  -4   3   2     2768.51     2352.19     93.69 o 
  -3   3   2     5965.21     5725.43    116.58 o 
  -2   3   2     1816.57     1603.50     23.30 o 
  -1   3   2     4431.59     4731.54    211.87 o 
   0   3   2      104.26      133.68      6.09 o 
   1   3   2     5383.73     6316.30    206.40 o 
   2   3   2     4856.69     5238.93    148.89 o 
   3   3   2       99.62       91.08      6.85 o 
   4   3   2       85.79      101.62      7.99 o 
   5   3   2        3.37        0.00      3.92 o 
   6   3   2       51.12       40.07      9.54 o 
   7   3   2      119.04      145.05     16.20 o 
   8   3   2      326.28      379.18     29.86 o 
   9   3   2       28.78       34.53     15.27 o 
  10   3   2       15.48       23.72     19.94 o 
  11   3   2        0.04        0.00     20.00 o 
 -11   4   2       85.89       71.63     35.82 o 
 -10   4   2       30.62       35.68     14.86 o 
  -9   4   2       91.56       98.16     18.40 o 
  -8   4   2      630.69      498.88     24.58 o 
  -7   4   2       97.15       99.35      9.87 o 
  -6   4   2      177.89      164.84     11.59 o 
  -5   4   2      932.76     1075.00     34.71 o 
  -4   4   2      408.48      478.99     18.87 o 
  -3   4   2      153.63      111.95      8.13 o 
  -2   4   2     1598.07     1652.18     35.61 o 
  -1   4   2     6430.33     7902.69    300.63 o 
   0   4   2        0.45        7.01      2.19 o 
   1   4   2    14758.80    15536.57    428.51 o 
   2   4   2     6522.30     6573.81    196.49 o 
   3   4   2     2752.93     2713.22     96.71 o 
   4   4   2     1231.41     1258.62     40.48 o 
   5   4   2      243.18      264.94     14.73 o 
   6   4   2      163.82      149.20     17.74 o 
   7   4   2      183.38      210.72     23.00 o 
   8   4   2       16.92       40.58     13.88 o 
   9   4   2       15.40       14.67     13.02 o 
  10   4   2      105.66      147.79     26.79 o 
  11   4   2        8.43        5.09     23.84 o 
 -11   5   2      161.38      189.48     34.79 o 
 -10   5   2        0.57        0.00     15.04 o 
  -9   5   2        8.05       15.64     10.80 o 
  -8   5   2      116.45      123.25     15.83 o 
  -7   5   2     1432.22     1345.87     60.09 o 
  -6   5   2      601.57      592.74     18.40 o 
  -5   5   2     2295.01     2093.84     60.66 o 
  -4   5   2     1334.07     1122.63     41.16 o 
  -3   5   2       33.23       36.34      5.03 o 
  -2   5   2     1343.95     1595.13     52.77 o 
  -1   5   2      129.90      129.45      5.94 o 
   0   5   2    20756.88    22085.10    536.92 o 
   1   5   2     8124.65     8566.05    214.93 o 
   2   5   2     1161.91      914.41    168.48 o 
   3   5   2       21.44       22.15      8.24 o 
   4   5   2     2085.96     1592.57    448.15 o 
   5   5   2      845.84      829.78    164.82 o 
   6   5   2     1023.48     1102.24     82.84 o 
   7   5   2      429.20      400.41     26.45 o 
   8   5   2      518.97      508.51     31.86 o 
   9   5   2        0.28        0.00     11.52 o 
  10   5   2      135.21       88.16     22.73 o 
 -11   6   2       28.46       44.78     21.50 o 
 -10   6   2      271.00      329.43     40.11 o 
  -9   6   2        7.00       12.13     13.76 o 
  -8   6   2      333.67      318.43     21.33 o 
  -7   6   2      191.41      215.68     15.35 o 
  -6   6   2      720.50      597.15     42.34 o 
  -5   6   2     4309.21     4291.13    153.11 o 
  -4   6   2        3.21        9.02      4.62 o 
  -3   6   2     2918.15     2806.90    120.45 o 
  -2   6   2       65.31       70.43      5.95 o 
  -1   6   2     2730.16     2717.45    111.44 o 
   0   6   2     3259.64     3458.19    209.39 o 
   1   6   2       79.77       81.66     10.38 o 
   2   6   2      128.82      121.49      6.27 o 
   3   6   2     1562.63     1676.19     32.48 o 
   4   6   2      756.30      710.22     25.19 o 
   5   6   2      953.14      925.85     54.73 o 
   6   6   2       46.22       25.25      7.99 o 
   7   6   2      605.05      453.55    181.82 o 
   8   6   2      161.55       74.63     54.38 o 
   9   6   2       84.68       46.01     19.76 o 
  10   6   2       31.02       26.97     19.18 o 
 -11   7   2       93.67       96.02     28.17 o 
 -10   7   2       14.15       18.80     17.10 o 
  -9   7   2       40.73       43.96     14.40 o 
  -8   7   2       19.24       21.45      9.40 o 
  -7   7   2      353.09      286.04     17.31 o 
  -6   7   2      328.28      214.64     43.86 o 
  -5   7   2     2906.07     2856.58    140.81 o 
  -4   7   2       57.38       57.66      8.50 o 
  -3   7   2       15.59       18.01      3.98 o 
  -2   7   2     1747.36     1648.60     93.05 o 
  -1   7   2     1470.37     1492.99     66.46 o 
   0   7   2     5925.49     5954.71    344.69 o 
   1   7   2     1351.49     1537.27     56.86 o 
   2   7   2      230.42      176.01     21.21 o 
   3   7   2      338.59      384.27     10.66 o 
   4   7   2     1732.89     1883.02     40.52 o 
   5   7   2     1730.79     1743.44     58.21 o 
   6   7   2      140.08      132.12     14.21 o 
   7   7   2       13.13       11.46     10.31 o 
   8   7   2      130.67      144.48     21.98 o 
   9   7   2       13.98       17.64     14.04 o 
  10   7   2       52.90       39.26     18.75 o 
 -11   8   2      216.00      270.19     41.73 o 
 -10   8   2      295.26      309.20     40.54 o 
  -9   8   2       37.73       38.83     13.89 o 
  -8   8   2       88.24       92.12     17.24 o 
  -7   8   2        9.55        6.19      6.28 o 
  -6   8   2      117.55      139.77     12.92 o 
  -5   8   2      607.84      559.45     38.98 o 
  -4   8   2     1837.98     1685.64     90.48 o 
  -3   8   2       27.54       59.83      6.37 o 
  -2   8   2    17138.32    18085.77   1152.51 o 
  -1   8   2      194.60       95.53      8.77 o 
   0   8   2      307.39      273.11     12.21 o 
   1   8   2      640.05      771.22     34.08 o 
   2   8   2     2314.03     2796.76    152.70 o 
   3   8   2    10628.32    11515.11    265.12 o 
   4   8   2     2148.34     2195.44     48.30 o 
   5   8   2       84.24      103.79     11.08 o 
   6   8   2       35.02       58.40      9.74 o 
   7   8   2      316.16      314.03     27.63 o 
   8   8   2      120.70      125.29     22.60 o 
   9   8   2      195.76      233.36     29.08 o 
  10   8   2        0.01        6.58     16.95 o 
 -11   9   2        0.03        3.33     17.59 o 
 -10   9   2        6.45        0.00     14.56 o 
  -9   9   2        0.13        2.76     10.90 o 
  -8   9   2      340.19      350.91     29.18 o 
  -7   9   2      301.54      261.75     53.55 o 
  -6   9   2      980.48      801.74     50.18 o 
  -5   9   2     3143.25     3040.19    178.95 o 
  -4   9   2     1514.01     1854.01    127.71 o 
  -3   9   2      857.29      813.73     49.37 o 
  -2   9   2      301.88      284.02     16.58 o 
  -1   9   2     3269.59     3311.43    194.77 o 
   0   9   2     1272.95     1174.78     29.43 o 
   1   9   2      249.30      264.98     12.47 o 
   2   9   2     2628.49     2701.45     85.83 o 
   3   9   2     1648.16     1543.38     54.61 o 
   4   9   2      149.20      231.49      9.75 o 
   5   9   2      301.51      293.50     15.85 o 
   6   9   2      115.87      129.86     13.45 o 
   7   9   2     1191.52     1111.13     44.15 o 
   8   9   2      258.13      267.82     28.54 o 
   9   9   2      153.99      168.15     26.67 o 
  10   9   2        0.83       26.46     19.35 o 
 -11  10   2       12.83       28.09     21.68 o 
 -10  10   2       43.81       68.91     24.32 o 
  -9  10   2        0.53        0.70      9.82 o 
  -8  10   2      415.47      440.93     29.92 o 
  -7  10   2      138.91      175.72     37.67 o 
  -6  10   2     1218.36     1293.30    125.46 o 
  -5  10   2     2963.12     2730.52    182.61 o 
  -4  10   2      582.13      508.93     38.42 o 
  -3  10   2      175.58      112.54      9.46 o 
  -2  10   2      397.97      391.73     26.19 o 
  -1  10   2     7718.18     8658.42    339.70 o 
   0  10   2      178.64      151.82      8.07 o 
   1  10   2      142.07      163.09     11.66 o 
   2  10   2     1847.22     2004.87     77.42 o 
   3  10   2        4.17        2.61      3.61 o 
   4  10   2      166.08      218.07     11.41 o 
   5  10   2       45.20       57.20      9.09 o 
   6  10   2      136.70      153.71     14.30 o 
   7  10   2      251.05      266.42     26.45 o 
   8  10   2        1.45       21.60     12.53 o 
   9  10   2      250.16      256.77     38.61 o 
  10  10   2       34.28       61.87     24.86 o 
 -11  11   2       99.48      147.78     34.82 o 
 -10  11   2       32.31       18.65     20.00 o 
  -9  11   2      177.97      208.51     26.96 o 
  -8  11   2       87.50       68.38     16.56 o 
  -7  11   2     2885.24     2550.93     65.76 o 
  -6  11   2      521.53      569.04     46.27 o 
  -5  11   2     1884.09     2025.77    238.99 o 
  -4  11   2      414.67      401.11     29.98 o 
  -3  11   2      205.45      265.06     20.42 o 
  -2  11   2     6952.12     8243.97    476.35 o 
  -1  11   2     1917.35     1982.56     98.85 o 
   0  11   2        0.13        3.04      3.44 o 
   1  11   2        0.38        0.00      3.17 o 
   2  11   2     1135.09     1299.51     44.29 o 
   3  11   2       44.03       56.82      7.15 o 
   4  11   2      304.52      272.37     21.87 o 
   5  11   2        6.22        1.18      5.64 o 
   6  11   2       10.66        8.90      6.85 o 
   7  11   2      234.53      278.44     22.44 o 
   8  11   2      256.32      230.22     35.77 o 
   9  11   2      114.04      192.57     34.81 o 
  10  11   2        0.00       16.44     19.35 o 
 -10  12   2       68.57       91.76     26.89 o 
  -9  12   2        2.03        4.31     12.38 o 
  -8  12   2      124.55       64.32     46.26 o 
  -7  12   2       16.31       12.17     10.31 o 
  -6  12   2       34.28       44.20     13.92 o 
  -5  12   2       76.09       77.30     12.28 o 
  -4  12   2      533.00      502.96     29.49 o 
  -3  12   2     1906.75     1868.64    126.42 o 
  -2  12   2     2130.67     2617.75    130.11 o 
  -1  12   2      299.73      349.55     15.90 o 
   0  12   2      391.38      359.22     12.22 o 
   1  12   2     7839.15     8413.63    359.18 o 
   2  12   2      935.09     1047.94     46.38 o 
   3  12   2       15.52       12.03      4.70 o 
   4  12   2      127.99      125.63     17.19 o 
   5  12   2       25.56       25.70      7.50 o 
   6  12   2        7.14       14.78      7.19 o 
   7  12   2      145.19      125.90     20.36 o 
   8  12   2        8.93       23.42     16.34 o 
   9  12   2       60.41       77.03     24.86 o 
  10  12   2       11.10       31.08     22.05 o 
 -10  13   2       94.84       98.41     34.92 o 
  -9  13   2       48.17       54.14     17.68 o 
  -8  13   2      599.02      502.95     33.30 o 
  -7  13   2      283.45      269.34     27.28 o 
  -6  13   2      502.87      479.61     34.93 o 
  -5  13   2      187.21      231.03     24.56 o 
  -4  13   2      538.45      450.67     51.35 o 
  -3  13   2     2430.29     1992.52     98.93 o 
  -2  13   2      653.96      867.83     29.51 o 
  -1  13   2      479.80      509.42     11.37 o 
   0  13   2     2404.04     2696.48     67.48 o 
   1  13   2      236.99      211.86     15.60 o 
   2  13   2     1819.24     1703.19     87.03 o 
   3  13   2      364.86      393.53     14.84 o 
   4  13   2     1115.63      969.50     30.42 o 
   5  13   2     1344.40     1196.16     50.67 o 
   6  13   2      205.50      236.00     18.02 o 
   7  13   2        9.80       15.67     11.35 o 
   8  13   2       55.18       63.79     22.77 o 
   9  13   2       27.01       40.45     23.28 o 
 -10  14   2        1.23        4.75     17.40 o 
  -9  14   2       77.40       66.49     26.54 o 
  -8  14   2        7.16        0.00     10.10 o 
  -7  14   2      131.31      133.69     20.52 o 
  -6  14   2      549.69      513.08     40.45 o 
  -5  14   2      953.61      932.60     82.21 o 
  -4  14   2      429.72      417.46     28.94 o 
  -3  14   2      396.24      325.59     19.39 o 
  -2  14   2        2.64        9.36      4.94 o 
  -1  14   2      713.14      743.51     14.26 o 
   0  14   2       71.20       43.62      6.41 o 
   1  14   2     1700.65     1662.36     82.75 o 
   2  14   2       87.41       94.51      9.10 o 
   3  14   2      129.48      152.87     11.22 o 
   4  14   2        2.62        5.82      6.06 o 
   5  14   2       33.27       33.84      8.92 o 
   6  14   2       43.87       58.89     15.18 o 
   7  14   2       27.76       26.76     13.52 o 
   8  14   2       47.86       66.03     21.73 o 
   9  14   2       50.06       45.87     22.42 o 
 -10  15   2       60.94       46.54     21.50 o 
  -9  15   2        3.83        6.40     11.87 o 
  -8  15   2      349.96      358.64     33.54 o 
  -7  15   2        6.34       11.91     10.90 o 
  -6  15   2       30.27       32.72     10.64 o 
  -5  15   2       47.20       33.00     13.48 o 
  -4  15   2      623.75      641.89     36.72 o 
  -3  15   2      138.39      118.61     14.20 o 
  -2  15   2      149.29      180.37     12.57 o 
  -1  15   2       23.66       41.62      7.39 o 
   0  15   2        1.28        5.49      4.00 o 
   1  15   2      553.18      612.58     23.16 o 
   2  15   2      373.88      415.12     15.46 o 
   3  15   2        0.63        8.63      5.51 o 
   4  15   2       52.63       39.80      8.92 o 
   5  15   2       40.04       32.43     12.65 o 
   6  15   2        0.08        0.00      9.28 o 
   7  15   2       16.49       12.33     12.57 o 
   8  15   2       90.93       96.40     25.94 o 
   9  15   2        1.82        1.58     16.57 o 
 -10  16   2        1.48       11.55     18.04 o 
  -9  16   2      229.03      195.73     28.39 o 
  -8  16   2       14.80       30.45     13.79 o 
  -7  16   2       30.62       31.05     13.44 o 
  -6  16   2      263.40      288.15     24.76 o 
  -5  16   2      520.49      408.81     21.93 o 
  -4  16   2        5.33        1.43      6.11 o 
  -3  16   2     2119.17     1962.70    164.42 o 
  -2  16   2       20.01       24.68      7.71 o 
  -1  16   2       71.33       71.53      9.29 o 
   0  16   2     1252.62     1114.81     34.57 o 
   1  16   2     3343.50     3308.24     80.69 o 
   2  16   2       69.16       94.50      9.85 o 
   3  16   2      437.62      418.71     16.89 o 
   4  16   2      202.05      198.49     22.18 o 
   5  16   2       18.29       24.95     12.06 o 
   6  16   2       20.82        8.31     10.86 o 
   7  16   2       30.87       23.27     13.29 o 
   8  16   2        7.32       30.54     17.97 o 
   9  16   2       41.29       52.55     23.74 o 
  -9  17   2      129.64      110.47     22.87 o 
  -8  17   2        0.10       16.68     13.12 o 
  -7  17   2       84.09       99.85     20.58 o 
  -6  17   2        2.63        2.60     10.76 o 
  -5  17   2       19.22       19.29      8.74 o 
  -4  17   2     1017.45      924.76     51.73 o 
  -3  17   2      545.95      364.11     88.36 o 
  -2  17   2      285.99      271.39     23.02 o 
  -1  17   2      620.32      643.28     21.43 o 
   0  17   2      171.13      171.86     13.51 o 
   1  17   2       13.58       21.42      6.38 o 
   2  17   2      433.29      476.78     26.50 o 
   3  17   2      714.97      662.02     27.79 o 
   4  17   2      322.10      370.08     27.94 o 
   5  17   2      406.93      410.66     31.14 o 
   6  17   2      844.47      647.04    130.72 o 
   7  17   2       20.95       26.93     14.20 o 
   8  17   2        0.22       17.25     17.43 o 
   9  17   2        9.17       20.40     20.87 o 
  -9  18   2        5.43        0.79     12.74 o 
  -8  18   2       44.81       28.20     15.22 o 
  -7  18   2        8.71        7.12     11.54 o 
  -6  18   2       32.17       28.14     10.44 o 
  -5  18   2     1593.69     1571.81     66.46 o 
  -4  18   2       35.94       29.41      9.06 o 
  -3  18   2      720.67      749.21     72.54 o 
  -2  18   2        7.98       18.05      7.39 o 
  -1  18   2        5.36        8.03      5.53 o 
   0  18   2      969.80     1015.18     39.81 o 
   1  18   2      160.11      128.40     12.67 o 
   2  18   2      223.82      201.78     28.08 o 
   3  18   2     1101.83     1089.83     35.03 o 
   4  18   2      510.51      464.41     29.63 o 
   5  18   2      282.05      239.72     27.00 o 
   6  18   2       14.24       19.37     13.78 o 
   7  18   2       69.34       67.45     19.18 o 
   8  18   2       13.99       10.74     17.06 o 
  -9  19   2      224.41      265.01     33.64 o 
  -8  19   2        4.06        2.48     16.43 o 
  -7  19   2       49.99       62.73     16.84 o 
  -6  19   2      473.66      467.30     29.17 o 
  -5  19   2      126.74      141.79     16.53 o 
  -4  19   2     1384.74     1109.31     78.05 o 
  -3  19   2        8.72       14.16      7.56 o 
  -2  19   2      664.75      547.68     22.77 o 
  -1  19   2      385.37      400.34     18.97 o 
   0  19   2       37.97       40.23      7.83 o 
   1  19   2      282.11      259.88     16.41 o 
   2  19   2       80.30       51.57     17.04 o 
   3  19   2      169.20      195.02     19.04 o 
   4  19   2       99.93      115.09     19.48 o 
   5  19   2      152.94      120.85     21.54 o 
   6  19   2       15.57       24.36     14.59 o 
   7  19   2       11.84       17.01     14.48 o 
   8  19   2      108.01      147.51     35.82 o 
  -8  20   2      111.56      147.98     23.44 o 
  -7  20   2       44.28       55.85     15.55 o 
  -6  20   2      163.66      152.02     20.65 o 
  -5  20   2        0.97        0.00      8.10 o 
  -4  20   2        0.12        2.37      7.69 o 
  -3  20   2       15.24       34.31      9.59 o 
  -2  20   2     1810.96     1527.85     37.43 o 
  -1  20   2     1787.02     1805.20     68.85 o 
   0  20   2       58.86       76.40     11.35 o 
   1  20   2      288.50      308.03     28.49 o 
   2  20   2      742.03      691.19     44.32 o 
   3  20   2      316.68      322.53     22.96 o 
   4  20   2      884.64      822.86     40.21 o 
   5  20   2      291.42      293.59     30.26 o 
   6  20   2       54.58       71.25     19.75 o 
   7  20   2       13.42       18.92     15.49 o 
   8  20   2       36.02       55.55     25.30 o 
  -8  21   2       78.80       67.15     18.92 o 
  -7  21   2       31.17       33.95     15.02 o 
  -6  21   2      185.38      160.64     22.01 o 
  -5  21   2      294.33      335.61     24.40 o 
  -4  21   2      593.43      549.40     46.76 o 
  -3  21   2      247.51      201.40     43.09 o 
  -2  21   2       18.79       15.39      8.18 o 
  -1  21   2     1143.67     1116.61     36.89 o 
   0  21   2      951.51      847.83     47.03 o 
   1  21   2       47.99       28.78     12.10 o 
   2  21   2      624.89      670.63     35.20 o 
   3  21   2      600.56      648.16     35.52 o 
   4  21   2        0.09        6.13     11.87 o 
   5  21   2        4.80       19.65     14.12 o 
   6  21   2       96.94       95.49     22.35 o 
   7  21   2      203.34      250.41     33.22 o 
  -8  22   2        9.89        0.89     14.87 o 
  -7  22   2        3.24        0.00     12.51 o 
  -6  22   2       12.89       19.41     13.60 o 
  -5  22   2       34.35       18.37     11.07 o 
  -4  22   2      870.07      756.78     30.43 o 
  -3  22   2      292.85      272.10     33.97 o 
  -2  22   2       13.92       10.89      8.49 o 
  -1  22   2       63.41       42.53     13.57 o 
   0  22   2       80.00       86.43     22.47 o 
   1  22   2        5.85       12.56     10.39 o 
   2  22   2      230.14      264.43     26.85 o 
   3  22   2      145.86      159.96     22.89 o 
   4  22   2       15.69       33.40     18.67 o 
   5  22   2       79.92       93.50     22.05 o 
   6  22   2       59.50       93.57     24.80 o 
   7  22   2       49.24       30.47     19.17 o 
  -7  23   2      169.07      175.63     26.01 o 
  -6  23   2       31.52       17.69     13.76 o 
  -5  23   2       74.28       48.84     12.58 o 
  -4  23   2       17.86       20.69     10.32 o 
  -3  23   2        7.60        5.55      8.33 o 
  -2  23   2       91.70      106.97     19.84 o 
  -1  23   2       17.88       10.46     34.47 o 
   0  23   2       88.86      124.06     27.31 o 
   1  23   2      175.61      190.95     24.54 o 
   2  23   2       91.24      111.74     20.53 o 
   3  23   2        0.16        2.43     15.04 o 
   4  23   2       24.22       41.02     21.50 o 
   5  23   2       32.85       17.46     19.51 o 
   6  23   2        0.03        0.00     14.97 o 
  -7  24   2        2.38        0.00     14.75 o 
  -6  24   2       35.04       29.03     15.52 o 
  -5  24   2       24.69       22.30     12.23 o 
  -4  24   2        1.60        5.45      9.80 o 
  -3  24   2      104.44      147.52     23.42 o 
  -2  24   2        8.29        4.23     12.18 o 
  -1  24   2       12.31       22.88     16.78 o 
   0  24   2        6.98       26.68     16.54 o 
   1  24   2       21.09       20.84     16.95 o 
   2  24   2       31.44       42.17     16.16 o 
   3  24   2      226.30      137.73     59.10 o 
   4  24   2       26.56       26.40     19.60 o 
   5  24   2      138.75      115.02     30.03 o 
   6  24   2        2.13       11.17     21.28 o 
  -6  25   2      123.30      153.33     24.45 o 
  -5  25   2       12.64        6.46     12.11 o 
  -4  25   2      224.09      240.81     30.01 o 
  -3  25   2       57.82       51.55     17.52 o 
  -2  25   2       14.56       19.80     15.40 o 
  -1  25   2      414.13      450.38     45.74 o 
   0  25   2        7.42       15.68     16.14 o 
   1  25   2        2.51       28.26     16.78 o 
   2  25   2       31.30       40.25     17.01 o 
   3  25   2        6.90        4.75     17.84 o 
   4  25   2        2.87       17.74     19.88 o 
   5  25   2       80.22       98.40     30.54 o 
  -6  26   2        4.63        0.00     14.19 o 
  -5  26   2      171.94      144.16     33.66 o 
  -4  26   2       14.38       22.41     15.52 o 
  -3  26   2       38.62       52.90     17.80 o 
  -2  26   2       16.70       30.39     19.79 o 
  -1  26   2      113.46      132.48     28.68 o 
   0  26   2       75.78       67.43     25.52 o 
   1  26   2       51.06       72.59     23.59 o 
   2  26   2      364.55      384.12     45.26 o 
   3  26   2        7.45       10.25     19.35 o 
   4  26   2       19.38       19.37     21.68 o 
   5  26   2       16.03       14.64     24.03 o 
  -5  27   2       32.58       58.58     28.16 o 
  -4  27   2       20.04       24.35     15.41 o 
  -3  27   2      110.33      163.11     32.91 o 
  -2  27   2       42.55       59.74     23.73 o 
  -1  27   2       30.34       40.64     20.57 o 
   0  27   2        5.33       29.33     18.23 o 
   1  27   2        0.55        0.00     17.01 o 
   2  27   2        2.39        9.85     18.87 o 
   3  27   2       13.39       15.66     21.84 o 
   4  27   2        3.10        9.54     26.86 o 
  -4  28   2       39.76       32.51     24.34 o 
  -3  28   2      216.50      241.81     61.34 o 
  -2  28   2        2.74        2.24     17.73 o 
  -1  28   2       23.40       45.48     22.42 o 
   0  28   2       11.12        5.76     17.59 o 
   1  28   2        7.74       13.86     18.96 o 
   2  28   2      212.04      248.81     39.75 o 
   3  28   2       42.75       43.88     38.50 o 
  -3  29   2      152.23      189.87     36.58 o 
  -2  29   2       82.11      115.70     29.95 o 
  -1  29   2       18.05       32.38     21.15 o 
   0  29   2      164.49      172.70     34.82 o 
   1  29   2        0.27       35.51     20.64 o 
   2  29   2       92.21      122.67     48.35 o 
 -11   1   3        0.32        0.00     16.70 o 
 -10   1   3       13.47       13.47     14.79 o 
  -9   1   3       23.18       22.58      9.81 o 
  -8   1   3      650.67      607.98     20.82 o 
  -7   1   3      165.66      171.26     15.38 o 
  -6   1   3      879.06      817.57     25.51 o 
  -5   1   3      561.45      548.33     98.94 o 
  -4   1   3      249.63      203.59     60.00 o 
  -3   1   3     1775.34     1552.53     30.52 o 
  -2   1   3      749.18      744.82     26.03 o 
  -1   1   3      517.92      625.05     30.59 o 
   0   1   3     3897.88     4574.63    189.31 o 
   1   1   3       10.50       15.05      3.54 o 
   2   1   3     1356.97     1678.50     27.46 o 
   3   1   3      113.18       99.32      6.77 o 
   4   1   3       95.56       85.17      6.87 o 
   5   1   3      517.97      471.57     18.75 o 
   6   1   3     1529.66     1564.82     90.08 o 
   7   1   3       88.56       99.43     14.36 o 
   8   1   3        3.39        7.81      9.60 o 
   9   1   3      159.49      144.93     35.82 o 
  10   1   3       21.37       21.15     22.31 o 
 -11   2   3       68.83       68.71     24.86 o 
 -10   2   3        0.91        0.87     10.67 o 
  -9   2   3       54.12       57.38     12.98 o 
  -8   2   3     1591.05     1345.91     30.34 o 
  -7   2   3      313.10      289.33     18.26 o 
  -6   2   3      142.50      129.42     12.42 o 
  -5   2   3      432.51      394.27     27.40 o 
  -4   2   3        3.02        0.50      3.99 o 
  -3   2   3     1934.85     1771.03     32.22 o 
  -2   2   3      695.12      595.07     41.64 o 
  -1   2   3     2840.84     2980.40    115.28 o 
   0   2   3     3007.25     3378.22    124.06 o 
   1   2   3    34699.86    39175.16    830.91 o 
   2   2   3     7096.10     7825.78    126.66 o 
   3   2   3     1400.01     1418.29     37.49 o 
   4   2   3       42.34       53.16      6.06 o 
   5   2   3      226.64      273.22     15.71 o 
   6   2   3      844.36      860.60     70.44 o 
   7   2   3     1104.13     1115.60     86.20 o 
   8   2   3        3.83        0.59     10.76 o 
   9   2   3       54.94       55.27     17.66 o 
  10   2   3      108.77      116.95     31.93 o 
 -11   3   3       28.32       38.50     32.23 o 
 -10   3   3       60.98       79.42     23.07 o 
  -9   3   3      156.38      168.42     19.02 o 
  -8   3   3        1.81       12.17      7.78 o 
  -7   3   3      247.79      260.67     18.23 o 
  -6   3   3      550.39      375.06     99.94 o 
  -5   3   3      343.75      316.73     15.61 o 
  -4   3   3      357.24      340.85     26.71 o 
  -3   3   3     1276.46     1337.57     24.59 o 
  -2   3   3      390.98      404.14     13.11 o 
  -1   3   3     2140.43     2438.60    117.73 o 
   0   3   3      292.39      277.30     11.79 o 
   1   3   3      196.84      201.29      7.28 o 
   2   3   3      479.01      504.00     22.91 o 
   3   3   3      632.75      812.23     16.41 o 
   4   3   3      689.32      789.34     29.57 o 
   5   3   3      170.02      158.55     10.99 o 
   6   3   3       68.10       81.48     13.07 o 
   7   3   3        1.51       16.74      8.74 o 
   8   3   3       20.68       30.21     13.42 o 
   9   3   3       21.73       17.11     14.33 o 
  10   3   3       28.95       34.06     23.02 o 
 -11   4   3        1.25        0.00     25.97 o 
 -10   4   3       85.17      117.17     26.23 o 
  -9   4   3        0.75        4.57      8.26 o 
  -8   4   3     2061.62     1790.44     64.80 o 
  -7   4   3     1467.39     1347.62     38.77 o 
  -6   4   3      869.84      894.68     30.69 o 
  -5   4   3     5120.64     5016.16    131.71 o 
  -4   4   3      518.69      419.08     15.77 o 
  -3   4   3     3876.70     3675.14    107.65 o 
  -2   4   3     2275.37     2484.28    102.69 o 
  -1   4   3      409.54      516.58     27.42 o 
   0   4   3    15551.10    17252.69    546.24 o 
   1   4   3     8481.26    10276.85    321.32 o 
   2   4   3      194.28      209.53      6.94 o 
   3   4   3      355.03      316.72     16.02 o 
   4   4   3      433.84      580.84     21.25 o 
   5   4   3      315.24      317.79     14.66 o 
   6   4   3      558.41      551.50     34.29 o 
   7   4   3      614.15      645.38     48.91 o 
   8   4   3        0.21        9.15     11.30 o 
   9   4   3       57.21       54.49     18.34 o 
  10   4   3       90.24      114.27     32.91 o 
 -11   5   3       56.85       81.75     25.11 o 
 -10   5   3      120.78      102.52     25.96 o 
  -9   5   3        0.20        0.00      8.02 o 
  -8   5   3       21.40       20.40      7.98 o 
  -7   5   3       20.62       22.27      8.42 o 
  -6   5   3       68.22       57.32     10.08 o 
  -5   5   3      183.63      212.70     15.65 o 
  -4   5   3       98.92       60.13      8.63 o 
  -3   5   3      383.27      389.24      9.67 o 
  -2   5   3       51.97       45.73      3.87 o 
  -1   5   3      551.24      655.71     22.39 o 
   0   5   3       17.25       14.06      3.00 o 
   1   5   3     1627.63     1516.94     55.68 o 
   2   5   3      204.50      233.94      7.76 o 
   3   5   3      473.23      393.18     14.90 o 
   4   5   3       41.85       51.06      6.96 o 
   5   5   3      191.25      226.73     12.88 o 
   6   5   3        0.68        1.84      6.72 o 
   7   5   3       15.85       15.03     10.58 o 
   8   5   3       93.87      108.53     19.93 o 
   9   5   3       16.09       15.59     14.61 o 
  10   5   3        0.01        0.00     23.40 o 
 -11   6   3       73.45       98.43     30.44 o 
 -10   6   3        0.80        6.27     14.56 o 
  -9   6   3      103.35       92.58     18.51 o 
  -8   6   3      100.73      107.70     13.12 o 
  -7   6   3       75.52       39.34     20.18 o 
  -6   6   3     1520.42     1342.28     42.91 o 
  -5   6   3        6.16        8.56      6.07 o 
  -4   6   3       20.51       44.19     10.20 o 
  -3   6   3      170.85      189.75      6.96 o 
  -2   6   3      199.55      214.88      7.31 o 
  -1   6   3    13768.16    14932.18    424.49 o 
   0   6   3      402.26      360.99      9.57 o 
   1   6   3      977.40      799.87     26.30 o 
   2   6   3     2195.25     2621.32     80.40 o 
   3   6   3     4772.95     5164.36    116.05 o 
   4   6   3      129.01      164.33     14.15 o 
   5   6   3     1572.88     1447.69     44.85 o 
   6   6   3      135.41      152.33     16.75 o 
   7   6   3      103.18      113.53     18.88 o 
   8   6   3        5.33       18.21     13.44 o 
   9   6   3      135.07      163.69     26.01 o 
  10   6   3       17.27        1.22     15.72 o 
 -11   7   3      130.09      128.96     35.82 o 
 -10   7   3        1.31        8.36     15.22 o 
  -9   7   3       32.44       30.28     13.49 o 
  -8   7   3      212.12      276.36     21.21 o 
  -7   7   3      368.73      338.67     43.81 o 
  -6   7   3      610.11      536.17     21.68 o 
  -5   7   3      775.97      667.75     38.51 o 
  -4   7   3     3861.98     3843.66    158.09 o 
  -3   7   3      375.00      525.15     24.05 o 
  -2   7   3     1867.14     2051.48     98.23 o 
  -1   7   3      293.29      228.02      7.24 o 
   0   7   3     8978.80     9717.21    417.59 o 
   1   7   3      343.86      341.53     11.11 o 
   2   7   3     1098.81     1129.70     38.26 o 
   3   7   3     3644.89     3028.55    139.48 o 
   4   7   3       82.62       41.79     16.40 o 
   5   7   3       27.56       11.32      5.23 o 
   6   7   3      156.00       51.57     35.28 o 
   7   7   3      460.45      407.56    122.16 o 
   8   7   3      109.63       92.66     23.95 o 
   9   7   3      302.71      254.31     62.68 o 
  10   7   3       23.72       28.58     18.35 o 
 -11   8   3       44.81       52.38     23.43 o 
 -10   8   3       41.41       21.94     17.73 o 
  -9   8   3       95.15       98.89     19.27 o 
  -8   8   3      362.53      258.95     72.98 o 
  -7   8   3      311.48      326.68     25.93 o 
  -6   8   3        0.03        6.96      6.67 o 
  -5   8   3       12.79        9.40      5.99 o 
  -4   8   3      438.82      453.28     21.05 o 
  -3   8   3      514.24      471.15     20.07 o 
  -2   8   3       62.02       73.64      7.28 o 
  -1   8   3       16.24       16.28      3.73 o 
   0   8   3     2283.87     2553.66    130.20 o 
   1   8   3     4318.43     4517.97    228.89 o 
   2   8   3     1035.47      996.28     22.27 o 
   3   8   3      978.52     1022.74     71.79 o 
   4   8   3      231.02      274.42     15.88 o 
   5   8   3       24.22       36.65      8.03 o 
   6   8   3       16.54       14.09      8.19 o 
   7   8   3       61.03       43.74     13.88 o 
   8   8   3        3.54        2.13     11.35 o 
   9   8   3       14.76       28.57     16.69 o 
  10   8   3        1.12        0.00     15.23 o 
 -11   9   3      231.16      307.82     44.20 o 
 -10   9   3       12.15       21.35     17.69 o 
  -9   9   3       54.60       38.81     14.64 o 
  -8   9   3       10.71        1.16      9.23 o 
  -7   9   3      100.84       95.35     16.53 o 
  -6   9   3      992.96      896.18     53.15 o 
  -5   9   3     2747.23     2696.17    110.27 o 
  -4   9   3     2714.90     2786.61     99.11 o 
  -3   9   3      175.26      176.49     12.99 o 
  -2   9   3     1218.86     1599.71     84.49 o 
  -1   9   3       59.27       61.05      5.64 o 
   0   9   3     2337.37     1931.06    182.53 o 
   1   9   3       97.69      122.13     18.55 o 
   2   9   3     1242.55     1404.50     60.07 o 
   3   9   3      779.99      872.02     18.70 o 
   4   9   3        1.38        5.13      4.80 o 
   5   9   3        2.18        0.00      5.37 o 
   6   9   3       51.84       64.87     10.85 o 
   7   9   3      510.03      472.44     44.87 o 
   8   9   3       47.39       56.88     16.47 o 
   9   9   3      141.78      165.94     26.14 o 
  10   9   3       25.59       33.94     25.52 o 
 -11  10   3      288.82      334.10     46.28 o 
 -10  10   3      117.38      145.26     31.11 o 
  -9  10   3      111.32      126.70     22.04 o 
  -8  10   3      109.98      101.59     18.95 o 
  -7  10   3      224.23      244.13     20.57 o 
  -6  10   3      285.01      283.63     59.25 o 
  -5  10   3     1010.03     1085.16    157.14 o 
  -4  10   3      200.44      217.59     17.45 o 
  -3  10   3       46.35       73.01      7.93 o 
  -2  10   3      498.13      519.21     25.06 o 
  -1  10   3      795.06      732.57     30.57 o 
   0  10   3     1049.60      992.94     48.08 o 
   1  10   3      159.14      141.30      9.12 o 
   2  10   3      857.96      917.80     37.91 o 
   3  10   3       83.25       55.29      6.34 o 
   4  10   3     1331.57     1180.98     49.24 o 
   5  10   3       52.04       75.46     10.52 o 
   6  10   3      181.87      190.99     16.32 o 
   7  10   3       14.23       28.43     11.06 o 
   8  10   3       26.31       25.78     14.23 o 
   9  10   3        0.58        0.00     15.16 o 
  10  10   3       15.97       16.48     18.71 o 
 -11  11   3        2.48        4.35     19.34 o 
 -10  11   3       94.99      103.95     22.92 o 
  -9  11   3       40.02       34.57     13.99 o 
  -8  11   3       32.62       61.81     15.68 o 
  -7  11   3      223.61      244.87     28.55 o 
  -6  11   3      901.15      890.01     73.65 o 
  -5  11   3      180.87      162.64     15.92 o 
  -4  11   3      432.25      348.45     26.15 o 
  -3  11   3      174.85      176.68     12.15 o 
  -2  11   3     5356.30     6259.00    309.28 o 
  -1  11   3      301.71      283.84     13.61 o 
   0  11   3      641.26      671.71     51.02 o 
   1  11   3      228.95      243.64     11.12 o 
   2  11   3      289.25      277.32     13.41 o 
   3  11   3       78.37       92.45     17.92 o 
   4  11   3       71.73       72.31     10.19 o 
   5  11   3      313.84      298.59     18.28 o 
   6  11   3      126.03      129.40     14.06 o 
   7  11   3        2.36        2.83      8.69 o 
   8  11   3      130.33      128.78     22.81 o 
   9  11   3       30.92       21.49     17.10 o 
 -10  12   3        3.30        0.00     13.53 o 
  -9  12   3        0.27        5.07     12.25 o 
  -8  12   3        0.20        3.35     10.28 o 
  -7  12   3     1084.34     1055.99     71.47 o 
  -6  12   3       12.49       17.46     10.36 o 
  -5  12   3      568.41      559.00     49.11 o 
  -4  12   3       98.75       90.83     12.10 o 
  -3  12   3      168.36      189.92     12.08 o 
  -2  12   3     1956.72     2138.75     98.90 o 
  -1  12   3       15.27       17.93      4.74 o 
   0  12   3     2020.16     2036.33     76.79 o 
   1  12   3      360.96      326.91     12.86 o 
   2  12   3      223.76      216.84     11.89 o 
   3  12   3      183.76      197.72     12.20 o 
   4  12   3        1.14        2.10      5.72 o 
   5  12   3       21.14       46.11      9.45 o 
   6  12   3       92.48       96.77     13.27 o 
   7  12   3      130.41      115.74     17.57 o 
   8  12   3      132.34      158.51     30.72 o 
   9  12   3        3.85       41.05     20.40 o 
 -10  13   3        0.52        0.00     12.81 o 
  -9  13   3       10.44        4.61     12.32 o 
  -8  13   3        1.31        9.88     10.37 o 
  -7  13   3      375.30      373.77     48.19 o 
  -6  13   3      498.66      606.49    109.24 o 
  -5  13   3      580.64      537.72     35.29 o 
  -4  13   3      171.62      167.75     16.06 o 
  -3  13   3      189.92      186.51     12.45 o 
  -2  13   3     1507.88     1559.87     75.85 o 
  -1  13   3      175.89      133.22     26.26 o 
   0  13   3      998.16     1161.02     26.56 o 
   1  13   3       72.66       92.65      8.55 o 
   2  13   3     1848.82     1890.86     64.23 o 
   3  13   3       72.69       80.23      9.16 o 
   4  13   3      180.24      148.28     30.46 o 
   5  13   3      391.72      418.87     20.38 o 
   6  13   3       73.16       89.86     13.64 o 
   7  13   3       25.60       17.37     15.49 o 
   8  13   3      287.80      255.77     37.93 o 
   9  13   3      170.58      174.95     34.85 o 
 -10  14   3        3.58        2.22     13.57 o 
  -9  14   3       32.06       40.71     16.42 o 
  -8  14   3      267.46      262.24     29.55 o 
  -7  14   3       26.45       23.76      9.96 o 
  -6  14   3        0.26        0.00      6.45 o 
  -5  14   3       21.08       23.20      9.36 o 
  -4  14   3       31.65       86.81     12.62 o 
  -3  14   3     1083.37     1006.13     40.49 o 
  -2  14   3      204.76      214.52     13.54 o 
  -1  14   3      119.67      136.41     11.85 o 
   0  14   3       47.75       74.63      8.08 o 
   1  14   3     3335.35     3114.27    116.59 o 
   2  14   3     1330.93     1247.72     33.17 o 
   3  14   3     1228.07     1244.51     38.63 o 
   4  14   3       28.97       43.51      8.81 o 
   5  14   3       84.64       88.02     12.41 o 
   6  14   3      735.93      734.68     51.18 o 
   7  14   3      212.40      218.18     35.39 o 
   8  14   3        2.22       19.50     17.33 o 
   9  14   3        0.60        1.79     17.10 o 
 -10  15   3      104.63      107.17     27.93 o 
  -9  15   3       40.26       30.67     15.01 o 
  -8  15   3      184.35      173.79     27.21 o 
  -7  15   3       43.47       34.20     13.29 o 
  -6  15   3        0.91        7.78      7.92 o 
  -5  15   3      338.38      336.35     42.30 o 
  -4  15   3      884.95      810.83     29.99 o 
  -3  15   3     1160.45     1074.26     60.55 o 
  -2  15   3       90.11       40.53     15.56 o 
  -1  15   3       31.94       28.05      7.03 o 
   0  15   3      109.35      103.77      9.35 o 
   1  15   3      614.08      608.77     30.16 o 
   2  15   3      706.44      700.17     26.70 o 
   3  15   3      861.90      847.59     23.12 o 
   4  15   3      587.56      571.43     22.64 o 
   5  15   3      719.30      707.34     61.34 o 
   6  15   3      642.20      597.15     35.44 o 
   7  15   3       97.95      100.47     25.94 o 
   8  15   3      230.57      222.54     37.48 o 
   9  15   3        0.91        6.33     18.49 o 
 -10  16   3       89.18      110.17     25.11 o 
  -9  16   3       19.03       38.24     16.49 o 
  -8  16   3       59.99       54.95     21.04 o 
  -7  16   3       68.30       53.88     12.04 o 
  -6  16   3      180.06      164.62     16.92 o 
  -5  16   3      639.86      667.28     70.75 o 
  -4  16   3        7.74       11.50      8.04 o 
  -3  16   3      730.07      608.94     58.95 o 
  -2  16   3      111.44       86.93     26.14 o 
  -1  16   3       13.47       19.53      6.75 o 
   0  16   3        4.51        2.25      5.79 o 
   1  16   3      614.39      701.91     20.33 o 
   2  16   3      788.06      713.12     25.04 o 
   3  16   3        8.38        7.65      6.61 o 
   4  16   3      209.32      217.37     17.05 o 
   5  16   3        8.30        7.20      9.65 o 
   6  16   3       38.28       57.04     16.19 o 
   7  16   3        9.33       17.07     15.91 o 
   8  16   3       30.95       24.60     19.24 o 
  -9  17   3        1.64       24.02     18.67 o 
  -8  17   3      441.79      456.41     33.52 o 
  -7  17   3      371.60      327.56     27.95 o 
  -6  17   3     1082.75     1056.58     70.29 o 
  -5  17   3        7.29        8.33      7.57 o 
  -4  17   3      420.37      378.45     22.90 o 
  -3  17   3     1307.99     1341.22     90.31 o 
  -2  17   3      386.89      374.27     33.22 o 
  -1  17   3     1611.34     1491.35     34.87 o 
   0  17   3      287.71      261.75     16.20 o 
   1  17   3      329.08      342.07     15.67 o 
   2  17   3       22.30       39.77      8.28 o 
   3  17   3        4.16        9.20      7.57 o 
   4  17   3        2.24        0.00      8.88 o 
   5  17   3       19.45       14.60     12.21 o 
   6  17   3      296.30      298.06     30.48 o 
   7  17   3       17.50       14.36     19.25 o 
   8  17   3      107.14      104.72     28.17 o 
  -9  18   3        6.63       14.12     13.38 o 
  -8  18   3       53.18       54.52     16.08 o 
  -7  18   3      432.41      420.07     31.42 o 
  -6  18   3      178.51      164.79     19.71 o 
  -5  18   3        0.69        5.96      7.86 o 
  -4  18   3       46.17       54.74     12.38 o 
  -3  18   3        6.46        3.19      7.06 o 
  -2  18   3      250.13      199.88     18.55 o 
  -1  18   3       81.25       76.90     10.83 o 
   0  18   3     1784.67     1713.85     50.23 o 
   1  18   3      698.71      721.78     30.18 o 
   2  18   3        1.05        5.01      6.18 o 
   3  18   3      378.61      334.97     26.21 o 
   4  18   3      756.57      580.23     33.35 o 
   5  18   3       73.66       78.59     18.43 o 
   6  18   3      109.75       54.23     30.69 o 
   7  18   3        6.04       16.67     15.14 o 
   8  18   3        0.00        0.00     15.49 o 
  -9  19   3      100.17      109.62     21.77 o 
  -8  19   3       35.24       48.13     15.52 o 
  -7  19   3      396.53      353.23     30.42 o 
  -6  19   3      251.63      250.13     22.08 o 
  -5  19   3       88.65       75.74     13.39 o 
  -4  19   3     2023.52     1797.57     93.98 o 
  -3  19   3      371.17      181.55    112.57 o 
  -2  19   3       59.94       78.40     14.06 o 
  -1  19   3       10.52       25.62      9.64 o 
   0  19   3      541.92      521.47     21.90 o 
   1  19   3      683.76      732.32     25.52 o 
   2  19   3       58.31       57.42     13.96 o 
   3  19   3      548.35      484.75     30.14 o 
   4  19   3      175.67      194.12     24.88 o 
   5  19   3      173.79      195.35     25.82 o 
   6  19   3       19.77       31.28     15.41 o 
   7  19   3       34.91       29.30     16.57 o 
   8  19   3       61.37       63.08     28.65 o 
  -8  20   3        0.01        0.00     12.08 o 
  -7  20   3       63.34       63.17     16.88 o 
  -6  20   3        0.39        9.50     10.28 o 
  -5  20   3       34.88       44.85     11.77 o 
  -4  20   3        1.33        1.72      8.07 o 
  -3  20   3        0.03        4.40     10.11 o 
  -2  20   3      125.27      159.57     18.59 o 
  -1  20   3      496.33      470.20     25.15 o 
   0  20   3       41.02       56.57     10.74 o 
   1  20   3     1372.18     1371.65     44.22 o 
   2  20   3        0.46        2.41      8.92 o 
   3  20   3       16.78       12.61     14.57 o 
   4  20   3       34.74       53.26     16.35 o 
   5  20   3        1.11       16.19     13.49 o 
   6  20   3      109.83       94.07     21.98 o 
   7  20   3       24.21       16.79     17.52 o 
  -8  21   3       16.49       23.12     15.40 o 
  -7  21   3        2.87        0.00     10.77 o 
  -6  21   3       10.01       18.88     10.80 o 
  -5  21   3      294.97      262.75     23.68 o 
  -4  21   3        0.48        0.00      7.85 o 
  -3  21   3      193.06      178.14     48.99 o 
  -2  21   3     1500.28     1293.14     54.69 o 
  -1  21   3        1.79        5.98     10.08 o 
   0  21   3      535.68      517.29     23.12 o 
   1  21   3      133.07      121.82     19.69 o 
   2  21   3      444.37      416.62     36.99 o 
   3  21   3       22.59       16.29     21.94 o 
   4  21   3       12.97       28.15     19.12 o 
   5  21   3      282.29      280.66     31.52 o 
   6  21   3       10.57        0.00     14.42 o 
   7  21   3       24.22       18.65     16.56 o 
  -8  22   3       28.39       30.92     17.24 o 
  -7  22   3        3.89        0.00     12.25 o 
  -6  22   3        7.19        2.60     10.97 o 
  -5  22   3       44.32       33.00     11.99 o 
  -4  22   3       35.19       19.47      9.24 o 
  -3  22   3       11.50       10.27      8.55 o 
  -2  22   3      667.04      631.90     26.91 o 
  -1  22   3        0.82        4.25      8.75 o 
   0  22   3       47.15       36.50     16.57 o 
   1  22   3       85.12       85.27     18.18 o 
   2  22   3        9.69       14.86     12.09 o 
   3  22   3       57.65       50.01     21.03 o 
   4  22   3      385.76      432.62     74.77 o 
   5  22   3       20.76       34.44     20.40 o 
   6  22   3       61.70       52.71     21.34 o 
   7  22   3        8.00       16.38     17.46 o 
  -7  23   3       20.93       20.33     15.48 o 
  -6  23   3      405.85      400.00     32.73 o 
  -5  23   3       56.29       62.21     14.20 o 
  -4  23   3      136.18      126.12     16.83 o 
  -3  23   3       40.04       23.20     10.45 o 
  -2  23   3       26.26       44.27     11.60 o 
  -1  23   3       10.40        6.14     13.60 o 
   0  23   3      574.64      561.27     43.20 o 
   1  23   3       14.18       21.74     12.74 o 
   2  23   3      160.71      186.45     25.12 o 
   3  23   3      361.12      407.70     44.37 o 
   4  23   3        1.49        8.07     17.64 o 
   5  23   3      153.90      130.59     32.49 o 
   6  23   3        6.65       15.81     21.28 o 
  -7  24   3       20.58       32.17     17.65 o 
  -6  24   3       48.99       45.25     16.91 o 
  -5  24   3        7.85        6.91     11.20 o 
  -4  24   3        2.38        1.98     10.37 o 
  -3  24   3       98.90       97.19     15.40 o 
  -2  24   3       84.70       73.07     18.65 o 
  -1  24   3       88.37      127.23     50.14 o 
   0  24   3       18.64       41.82     18.49 o 
   1  24   3       43.13       51.75     19.14 o 
   2  24   3        0.44        3.48     12.23 o 
   3  24   3        1.38        0.00     17.33 o 
   4  24   3        0.20        4.20     19.24 o 
   5  24   3       84.23      101.75     30.37 o 
   6  24   3        0.46        1.34     22.79 o 
  -6  25   3      168.11      198.54     27.48 o 
  -5  25   3       45.73       21.62     17.45 o 
  -4  25   3       81.64      116.05     18.17 o 
  -3  25   3      166.08      191.80     27.68 o 
  -2  25   3      221.70      218.28     36.20 o 
  -1  25   3       50.91       72.25     24.37 o 
   0  25   3       85.86      108.22     26.23 o 
   1  25   3       77.98      103.07     25.36 o 
   2  25   3        8.27        2.35     16.23 o 
   3  25   3        3.78        0.00     18.33 o 
   4  25   3        2.43       16.65     21.15 o 
   5  25   3       21.06       30.55     23.05 o 
  -6  26   3       34.76       28.20     17.31 o 
  -5  26   3       71.39       78.99     16.75 o 
  -4  26   3        9.08       25.81     14.88 o 
  -3  26   3      251.49      234.88     41.64 o 
  -2  26   3      100.84      167.42     32.85 o 
  -1  26   3       22.02       33.48     19.30 o 
   0  26   3        1.80       25.33     18.29 o 
   1  26   3        0.74       18.38     16.77 o 
   2  26   3      146.35      193.41     55.52 o 
   3  26   3       55.50       24.29     26.41 o 
   4  26   3        5.10       10.13     20.40 o 
  -5  27   3       16.08       43.98     19.48 o 
  -4  27   3        6.84        7.82     15.08 o 
  -3  27   3       74.87      110.65     28.61 o 
  -2  27   3      223.43      281.31     41.29 o 
  -1  27   3      234.69      258.34     39.65 o 
   0  27   3      141.57      131.55     29.90 o 
   1  27   3       60.71       59.07     25.07 o 
   2  27   3       44.66       45.67     37.61 o 
   3  27   3        1.02        6.70     20.84 o 
   4  27   3        0.00        0.92     22.42 o 
  -4  28   3       15.21       40.17     23.59 o 
  -3  28   3       65.60       93.51     33.13 o 
  -2  28   3       18.14       54.42     23.28 o 
  -1  28   3       34.16       41.85     21.51 o 
   0  28   3        2.64        0.99     18.33 o 
   1  28   3      259.60      337.38     44.74 o 
   2  28   3      103.03      140.58     51.93 o 
   3  28   3       19.09       35.82     40.29 o 
  -2  29   3       16.28       29.92     21.67 o 
  -1  29   3        0.22       10.66     19.88 o 
   0  29   3        0.08       31.24     21.51 o 
   1  29   3       51.14       87.21     29.19 o 
 -11   0   4       30.12       55.52     32.23 o 
 -10   0   4      282.41      281.16     51.04 o 
  -9   0   4      333.62      306.24     30.82 o 
  -8   0   4     2052.53     1828.40     63.31 o 
  -7   0   4      518.18      414.18     54.62 o 
  -6   0   4      470.27      561.87     31.34 o 
  -5   0   4     1357.40     1132.62     32.72 o 
  -4   0   4     1544.45     1442.52     80.41 o 
  -3   0   4     6836.75     7134.53    331.59 o 
  -2   0   4      210.76      178.46     10.04 o 
  -1   0   4      744.62      746.06     25.67 o 
   0   0   4     3533.82     3383.23    205.11 o 
   1   0   4    22460.51    23754.64    510.56 o 
   2   0   4    13310.93    14707.13    292.47 o 
   3   0   4       91.31      145.20     10.25 o 
   4   0   4        1.11        1.75      6.39 o 
   5   0   4     1023.74     1073.65     85.91 o 
   6   0   4     2261.79     2404.37    209.97 o 
   7   0   4      199.02      247.28     30.95 o 
   8   0   4      150.41      155.02     47.01 o 
   9   0   4        0.72        9.85     28.65 o 
  10   0   4      110.18      128.04     46.56 o 
 -11   1   4        1.61        0.00     16.95 o 
 -10   1   4        3.68       17.18     16.70 o 
  -9   1   4       50.41       33.69     11.05 o 
  -8   1   4       32.96       21.19      8.30 o 
  -7   1   4      233.97       90.01     54.93 o 
  -6   1   4      514.20      320.18    171.88 o 
  -5   1   4     1607.62     1438.15     26.02 o 
  -4   1   4        2.01        6.68      3.64 o 
  -3   1   4      121.48      124.86      8.08 o 
  -2   1   4     7370.88     7621.29    257.59 o 
  -1   1   4       24.92       41.70      4.23 o 
   0   1   4       27.87       31.78      4.07 o 
   1   1   4      814.76      768.60     19.44 o 
   2   1   4     1432.00     1314.47     19.54 o 
   3   1   4        0.17        8.66      3.20 o 
   4   1   4      656.05      590.87     18.85 o 
   5   1   4      513.83      434.55     25.60 o 
   6   1   4      107.13      151.84     20.68 o 
   7   1   4      103.93      136.88     17.53 o 
   8   1   4        0.07        8.35     11.95 o 
   9   1   4        9.64        6.35     17.20 o 
  10   1   4       20.60       33.59     23.32 o 
 -11   2   4       26.08       27.76     30.44 o 
 -10   2   4      225.59      192.74     24.56 o 
  -9   2   4       13.00       23.30      9.06 o 
  -8   2   4       11.70        8.42      8.51 o 
  -7   2   4     1134.33      885.75     34.24 o 
  -6   2   4       78.08       97.25     31.64 o 
  -5   2   4     1733.05     1442.16     29.95 o 
  -4   2   4     2866.60     2958.18     64.91 o 
  -3   2   4      209.46      332.08     13.95 o 
  -2   2   4     4761.71     5167.79    232.42 o 
  -1   2   4      225.47      265.95     11.08 o 
   0   2   4      336.01      266.97     11.71 o 
   1   2   4     4466.89     5196.65     90.93 o 
   2   2   4      220.38      301.46      9.18 o 
   3   2   4        1.36       20.61      4.79 o 
   4   2   4       54.29       42.97      6.18 o 
   5   2   4      430.38      480.43     21.90 o 
   6   2   4     1154.75     1097.30     48.30 o 
   7   2   4       25.40       41.87     11.47 o 
   8   2   4      122.75      129.73     22.05 o 
   9   2   4        3.86        0.00     12.77 o 
  10   2   4       28.40       11.57     23.40 o 
 -11   3   4       30.11       22.39     28.65 o 
 -10   3   4       25.87       45.23     18.23 o 
  -9   3   4      160.92      165.73     16.30 o 
  -8   3   4      220.95      243.23     23.22 o 
  -7   3   4      592.63      464.01     51.00 o 
  -6   3   4       16.12        7.11      6.33 o 
  -5   3   4       95.56       81.99      8.10 o 
  -4   3   4     1145.71     1175.47     36.60 o 
  -3   3   4     1526.29     1311.59     32.16 o 
  -2   3   4     1538.94     1284.93    153.58 o 
  -1   3   4      911.52     1005.64     40.99 o 
   0   3   4      651.22      685.91     32.06 o 
   1   3   4     1579.01     1893.04     45.58 o 
   2   3   4        3.30        1.19      2.78 o 
   3   3   4      127.87      169.66      9.83 o 
   4   3   4        5.33        3.98      4.28 o 
   5   3   4      501.11      591.05     40.39 o 
   6   3   4      104.44      133.61     14.66 o 
   7   3   4       94.97      130.00     17.32 o 
   8   3   4        0.11        5.78     11.72 o 
   9   3   4        0.69        0.00     12.39 o 
  10   3   4        3.90        5.37     23.74 o 
 -11   4   4      209.59      271.31     59.10 o 
 -10   4   4      232.40      227.62     33.49 o 
  -9   4   4       11.79        9.30      8.11 o 
  -8   4   4      819.04      710.97     33.03 o 
  -7   4   4      731.50      592.64     29.73 o 
  -6   4   4        0.75        0.00      5.77 o 
  -5   4   4       62.66       79.90      7.91 o 
  -4   4   4      152.74      150.82      8.97 o 
  -3   4   4        5.05        4.53      2.70 o 
  -2   4   4      550.33      617.09     34.91 o 
  -1   4   4     2342.89     2430.18     91.04 o 
   0   4   4       53.67       90.81      6.69 o 
   1   4   4        5.01        0.99      2.87 o 
   2   4   4     1033.07     1083.74     27.61 o 
   3   4   4      190.36      255.59     11.01 o 
   4   4   4        0.24        9.64      5.03 o 
   5   4   4      860.92      767.88     24.94 o 
   6   4   4      251.53      278.09     18.61 o 
   7   4   4       60.78       83.61     17.53 o 
   8   4   4        4.56        0.00     11.04 o 
   9   4   4        3.58        0.00     12.85 o 
  10   4   4       23.73       16.08     23.84 o 
 -11   5   4       20.68       29.71     19.52 o 
 -10   5   4      220.33      225.62     27.74 o 
  -9   5   4        3.11        7.62     10.10 o 
  -8   5   4        5.16        4.69      7.66 o 
  -7   5   4      319.21      277.50     19.07 o 
  -6   5   4     1242.52     1066.44     54.45 o 
  -5   5   4     1596.01     1402.40     40.42 o 
  -4   5   4      667.60      743.99     23.94 o 
  -3   5   4      201.24      185.73      9.12 o 
  -2   5   4     1257.47     1305.78     55.63 o 
  -1   5   4       73.90       92.76      6.26 o 
   0   5   4      689.16      735.48     18.53 o 
   1   5   4     1613.75     1639.80     45.48 o 
   2   5   4       34.41       40.44      4.90 o 
   3   5   4     1898.71     1781.90     38.18 o 
   4   5   4        4.81        7.56      5.00 o 
   5   5   4       32.45       45.33      9.03 o 
   6   5   4       29.59       22.16      8.37 o 
   7   5   4       44.86       58.24     15.14 o 
   8   5   4      296.85      300.78     31.28 o 
   9   5   4      100.18      103.04     22.43 o 
  10   5   4        7.76       13.05     17.81 o 
 -11   6   4        1.44       17.89     18.39 o 
 -10   6   4       48.44       58.57     16.46 o 
  -9   6   4      540.94      516.96     32.29 o 
  -8   6   4        1.36        8.21      9.87 o 
  -7   6   4      988.87      939.09     42.08 o 
  -6   6   4       26.20       28.77      9.75 o 
  -5   6   4      748.91      802.60     19.21 o 
  -4   6   4     1674.16     1674.41     49.39 o 
  -3   6   4      352.85      403.14     23.43 o 
  -2   6   4    21943.52    26102.84   1259.88 o 
  -1   6   4      525.62      553.64     61.16 o 
   0   6   4       42.01       51.29      5.09 o 
   1   6   4     2270.95     2415.14     82.35 o 
   2   6   4      427.60      448.03     13.30 o 
   3   6   4       29.59       28.92      6.13 o 
   4   6   4     2086.92     2236.06     60.00 o 
   5   6   4      260.82      253.15     17.35 o 
   6   6   4      107.10       90.11     14.65 o 
   7   6   4      161.48      172.52     20.30 o 
   8   6   4       42.91       40.51     16.53 o 
   9   6   4       12.34       14.02     14.28 o 
  10   6   4       40.12       54.73     21.62 o 
 -11   7   4        0.67        0.00     15.23 o 
 -10   7   4      172.08      143.62     24.53 o 
  -9   7   4       11.47       10.73     10.46 o 
  -8   7   4        0.38        5.24      9.44 o 
  -7   7   4      112.06      125.69     19.07 o 
  -6   7   4      216.11      221.60     18.12 o 
  -5   7   4       22.77       15.73      6.08 o 
  -4   7   4     1634.04     1505.98     62.25 o 
  -3   7   4      601.29      661.10     37.86 o 
  -2   7   4      146.78      169.82      8.09 o 
  -1   7   4       44.06       36.31      4.68 o 
   0   7   4      281.94      259.39      9.42 o 
   1   7   4       68.05       66.20      9.10 o 
   2   7   4       66.28      106.79      7.09 o 
   3   7   4      117.15      123.76      7.95 o 
   4   7   4      306.91      319.26     14.67 o 
   5   7   4      158.83      194.40     13.52 o 
   6   7   4       26.14       31.63     10.34 o 
   7   7   4       37.27       35.72     12.74 o 
   8   7   4       91.98      114.41     21.63 o 
   9   7   4       26.74       25.08     16.63 o 
  10   7   4        0.31       10.85     17.12 o 
 -11   8   4      204.07      315.54     43.19 o 
 -10   8   4      608.24      588.23     38.51 o 
  -9   8   4      299.35      164.19     93.63 o 
  -8   8   4      173.30      186.88     22.04 o 
  -7   8   4      104.38      108.16     17.23 o 
  -6   8   4      852.71      758.02     45.12 o 
  -5   8   4       10.34        8.87      4.46 o 
  -4   8   4      193.42      198.39     11.09 o 
  -3   8   4     3787.41     4297.29    236.76 o 
  -2   8   4     6433.32     6954.20    248.50 o 
  -1   8   4     3093.23     3138.72     87.59 o 
   0   8   4     1071.05     1066.07     37.41 o 
   1   8   4      164.74      166.02      8.25 o 
   2   8   4      615.45      749.36     25.12 o 
   3   8   4       57.67       64.34      6.57 o 
   4   8   4     2288.51     2160.17     53.66 o 
   5   8   4     1594.41     1659.97     44.51 o 
   6   8   4        0.44        0.00      7.60 o 
   7   8   4       30.95       37.49     12.36 o 
   8   8   4      129.41      170.43     25.36 o 
   9   8   4       49.48       51.09     19.07 o 
 -11   9   4        0.06        0.00     16.72 o 
 -10   9   4       31.70       41.12     16.92 o 
  -9   9   4       42.94       57.36     16.64 o 
  -8   9   4       95.08      125.85     23.33 o 
  -7   9   4      797.85      783.21     43.04 o 
  -6   9   4      196.88      221.17     18.78 o 
  -5   9   4     3280.11     2914.81    177.13 o 
  -4   9   4      500.20      408.01     18.26 o 
  -3   9   4     4078.95     4346.65    212.60 o 
  -2   9   4      527.11      613.45     27.63 o 
  -1   9   4      175.03      213.10      8.66 o 
   0   9   4     2452.54     2355.35     95.57 o 
   1   9   4      368.72      302.09     12.07 o 
   2   9   4      153.23      142.95     10.31 o 
   3   9   4      358.25      349.29     19.50 o 
   4   9   4      340.14      294.17     39.58 o 
   5   9   4      585.08      388.97     96.58 o 
   6   9   4        0.19        1.67      7.46 o 
   7   9   4      304.70      112.70     87.50 o 
   8   9   4      206.77      135.95     81.08 o 
   9   9   4      157.13      120.16     70.24 o 
 -11  10   4       34.05       63.42     25.00 o 
 -10  10   4      159.31      151.95     33.49 o 
  -9  10   4       39.02       38.56     14.44 o 
  -8  10   4      113.49      109.73     18.77 o 
  -7  10   4     2225.37     2150.57    143.01 o 
  -6  10   4       15.81       25.16      9.19 o 
  -5  10   4      920.01      921.41     31.53 o 
  -4  10   4     1654.72     1559.11     86.16 o 
  -3  10   4      432.74      503.71     34.34 o 
  -2  10   4     1550.35     1370.63     58.49 o 
  -1  10   4      367.07      417.33     13.02 o 
   0  10   4     1334.13     1316.80     62.09 o 
   1  10   4     1102.78     1223.14     49.39 o 
   2  10   4        1.05        6.92      4.12 o 
   3  10   4       65.54       51.82     22.71 o 
   4  10   4      217.53      135.02     35.57 o 
   5  10   4      172.39      159.13     21.55 o 
   6  10   4      141.15      138.94     17.52 o 
   7  10   4        5.96        7.94      9.38 o 
   8  10   4      101.11      106.38     22.04 o 
   9  10   4       10.29        0.94     14.40 o 
 -11  11   4       33.52       73.05     27.17 o 
 -10  11   4       56.75       51.46     29.24 o 
  -9  11   4        0.54        2.52     11.59 o 
  -8  11   4      629.47      670.85     69.84 o 
  -7  11   4      778.54      735.59     43.81 o 
  -6  11   4     2423.51     2165.56     61.00 o 
  -5  11   4     2650.88     2431.98    189.48 o 
  -4  11   4      171.94      117.82     11.17 o 
  -3  11   4        9.45       20.82      5.95 o 
  -2  11   4       11.92       27.25      6.21 o 
  -1  11   4     2122.76     2075.60    101.51 o 
   0  11   4     1404.28     1509.33     67.55 o 
   1  11   4       21.86       19.55      6.61 o 
   2  11   4      498.52      400.53     49.25 o 
   3  11   4      933.40      950.09     23.21 o 
   4  11   4      120.16      143.67     13.60 o 
   5  11   4      200.61      201.33     16.92 o 
   6  11   4       58.69       66.09     13.44 o 
   7  11   4      117.37      111.92     17.99 o 
   8  11   4      212.50      226.18     29.73 o 
   9  11   4      123.48      155.79     32.60 o 
 -10  12   4        6.53       10.45     14.01 o 
  -9  12   4      344.51      381.15     42.41 o 
  -8  12   4        4.31        1.67      7.75 o 
  -7  12   4      171.58      190.50     20.44 o 
  -6  12   4       75.52       83.51     14.01 o 
  -5  12   4      178.11      208.33     20.85 o 
  -4  12   4       90.39       98.41     12.85 o 
  -3  12   4       97.16      102.08     10.46 o 
  -2  12   4      149.31      131.69     11.27 o 
  -1  12   4     2641.30     2615.18    101.56 o 
   0  12   4      261.85      225.71     12.69 o 
   1  12   4      199.91      166.30     34.21 o 
   2  12   4     1744.36     1717.69     74.28 o 
   3  12   4      193.20      173.99     31.31 o 
   4  12   4      519.07      507.96     22.63 o 
   5  12   4       12.77       19.59      8.01 o 
   6  12   4       74.91       84.11     15.29 o 
   7  12   4       20.10       20.93     11.50 o 
   8  12   4       90.52       97.63     22.29 o 
   9  12   4        0.01       10.03     18.03 o 
 -10  13   4       47.71       58.04     22.59 o 
  -9  13   4       82.23      102.47     18.23 o 
  -8  13   4      301.03      328.06     24.30 o 
  -7  13   4        3.19        6.91      9.04 o 
  -6  13   4      181.61      143.87     17.49 o 
  -5  13   4       10.65        5.10      6.92 o 
  -4  13   4      181.59      211.97     18.10 o 
  -3  13   4      115.65      131.91     11.98 o 
  -2  13   4     3297.48     2992.04    126.21 o 
  -1  13   4       20.92       11.48      4.91 o 
   0  13   4      177.01       85.04     26.37 o 
   1  13   4      182.68      194.17     12.35 o 
   2  13   4       57.43       75.15      8.93 o 
   3  13   4     1261.08     1261.92     97.00 o 
   4  13   4        0.01       10.00      7.04 o 
   5  13   4      121.74      115.32     14.17 o 
   6  13   4      435.12      396.77     27.03 o 
   7  13   4       32.17       39.17     12.92 o 
   8  13   4       19.35       39.29     20.23 o 
   9  13   4       14.69       41.73     23.32 o 
 -10  14   4        3.79       14.43     12.67 o 
  -9  14   4        3.17       17.98     11.50 o 
  -8  14   4       84.70       97.97     17.04 o 
  -7  14   4       12.76        2.47      9.25 o 
  -6  14   4      100.69       88.28     14.90 o 
  -5  14   4      141.62      147.03     17.09 o 
  -4  14   4      177.74      176.04     23.03 o 
  -3  14   4       21.54       27.83      7.43 o 
  -2  14   4      971.33     1011.00     26.79 o 
  -1  14   4      314.37      296.54     16.09 o 
   0  14   4      149.44      129.81     15.82 o 
   1  14   4       97.31       84.99      9.49 o 
   2  14   4      360.70      332.66     15.24 o 
   3  14   4      209.62      208.84     16.05 o 
   4  14   4       81.22       70.58     11.41 o 
   5  14   4        0.10        6.01      7.60 o 
   6  14   4       44.40       57.35     12.43 o 
   7  14   4       17.01       12.26     16.32 o 
   8  14   4        0.90        1.19     15.91 o 
 -10  15   4       27.15       32.73     14.45 o 
  -9  15   4       43.00       39.62     15.52 o 
  -8  15   4      113.07       82.93     16.57 o 
  -7  15   4      133.67      135.48     20.63 o 
  -6  15   4      124.27      154.61     18.56 o 
  -5  15   4      528.32      504.42     38.34 o 
  -4  15   4      752.30      595.14     47.69 o 
  -3  15   4       99.92       97.85     13.89 o 
  -2  15   4       16.66       10.60      5.95 o 
  -1  15   4       34.47       44.00     11.18 o 
   0  15   4       17.93       14.47      6.49 o 
   1  15   4       52.69       59.84      8.36 o 
   2  15   4        2.02        4.49      5.99 o 
   3  15   4       41.85       56.95     10.59 o 
   4  15   4        0.80        2.29      6.84 o 
   5  15   4        0.77        5.65      8.07 o 
   6  15   4        1.37        2.99     11.71 o 
   7  15   4        0.16       11.99     15.91 o 
   8  15   4        6.36        8.09     17.33 o 
 -10  16   4       19.70       28.29     16.71 o 
  -9  16   4       23.24       14.08     12.57 o 
  -8  16   4      160.87      172.45     23.17 o 
  -7  16   4       57.59       52.52     13.02 o 
  -6  16   4       59.49       42.05     12.14 o 
  -5  16   4      112.24      105.51     15.24 o 
  -4  16   4       22.55       14.40      8.53 o 
  -3  16   4      403.80      394.65     27.59 o 
  -2  16   4       69.13       79.11     10.94 o 
  -1  16   4      294.83      221.64     60.39 o 
   0  16   4        1.69        1.57      5.95 o 
   1  16   4      116.80      113.45     17.23 o 
   2  16   4      732.70      643.26     27.08 o 
   3  16   4        2.08        0.00      6.56 o 
   4  16   4      556.41      523.39     23.57 o 
   5  16   4       65.56       65.18     13.74 o 
   6  16   4      231.47      231.13     27.70 o 
   7  16   4       67.38       46.72     21.42 o 
   8  16   4        0.03        1.68     16.72 o 
  -9  17   4       79.03       69.22     17.21 o 
  -8  17   4       15.65       14.84     12.15 o 
  -7  17   4       24.43       15.50     10.50 o 
  -6  17   4        0.31       14.56     10.27 o 
  -5  17   4       62.18       54.45     12.90 o 
  -4  17   4      124.97      113.26     15.68 o 
  -3  17   4     1535.17     1435.45     67.72 o 
  -2  17   4      194.26      190.19     18.62 o 
  -1  17   4       55.50       42.75      9.43 o 
   0  17   4        0.29        7.26      6.68 o 
   1  17   4      150.74      120.32     16.11 o 
   2  17   4       31.83       27.38      7.71 o 
   3  17   4      214.99      229.22     18.00 o 
   4  17   4       41.94       42.96     10.78 o 
   5  17   4      255.40      198.92     52.10 o 
   6  17   4      132.58      165.29     24.81 o 
   7  17   4       39.04       43.74     21.20 o 
   8  17   4        1.24        0.94     17.97 o 
  -9  18   4      124.77      183.65     25.93 o 
  -8  18   4        2.56       21.43     13.60 o 
  -7  18   4        0.68       10.26     10.08 o 
  -6  18   4        3.19       11.12     10.93 o 
  -5  18   4        1.00        4.05      8.64 o 
  -4  18   4       96.02      108.97     16.04 o 
  -3  18   4      177.21      219.12     22.10 o 
  -2  18   4     3876.10     3693.27    446.81 o 
  -1  18   4      214.20      236.58     17.33 o 
   0  18   4      611.56      635.65     24.37 o 
   1  18   4      487.79      478.34     21.82 o 
   2  18   4     1162.49     1133.32     32.19 o 
   3  18   4      232.16      205.30     17.55 o 
   4  18   4      826.37      740.01     38.68 o 
   5  18   4      267.79      227.28     51.53 o 
   6  18   4       17.44       17.75     14.62 o 
   7  18   4        1.53        9.44     25.07 o 
  -9  19   4      153.35      156.76     24.92 o 
  -8  19   4      151.33      203.96     26.64 o 
  -7  19   4       10.08       22.93     11.64 o 
  -6  19   4      237.76      321.33     32.49 o 
  -5  19   4      787.22      818.99     35.79 o 
  -4  19   4      236.17      284.20     24.27 o 
  -3  19   4      766.55      746.09     32.08 o 
  -2  19   4        7.45        2.20      8.16 o 
  -1  19   4      670.71      689.51     25.75 o 
   0  19   4      998.70     1017.05     56.78 o 
   1  19   4      287.94      295.97     19.71 o 
   2  19   4        0.42       15.73      8.68 o 
   3  19   4      145.53      174.08     36.26 o 
   4  19   4      159.76      173.71     24.58 o 
   5  19   4       10.42       15.57     14.26 o 
   6  19   4       82.99       65.67     19.73 o 
   7  19   4       17.50       32.59     21.78 o 
  -8  20   4       48.51       29.37     14.94 o 
  -7  20   4       94.32      151.95     19.42 o 
  -6  20   4        2.56        9.21      9.95 o 
  -5  20   4       38.29       57.74     14.73 o 
  -4  20   4      263.71      273.86     24.48 o 
  -3  20   4       11.97        9.90      8.87 o 
  -2  20   4      466.94      442.49     25.50 o 
  -1  20   4      371.79      338.41     28.29 o 
   0  20   4     3239.30     3348.61    167.60 o 
   1  20   4        5.35        8.55      8.14 o 
   2  20   4      671.25      650.97    121.78 o 
   3  20   4      250.57      256.83     35.19 o 
   4  20   4      496.12      464.19     34.21 o 
   5  20   4      254.77      244.42     29.98 o 
   6  20   4      101.82       46.29     35.31 o 
   7  20   4        2.38       16.57     21.53 o 
  -8  21   4       18.47       17.11     15.12 o 
  -7  21   4       99.48       91.84     20.14 o 
  -6  21   4       92.91      109.38     17.00 o 
  -5  21   4      434.71      388.50     26.53 o 
  -4  21   4       27.05       33.29     12.53 o 
  -3  21   4     1436.82     1439.63    164.76 o 
  -2  21   4        3.43       17.78     10.33 o 
  -1  21   4       95.81       97.93     16.02 o 
   0  21   4     1587.28     1606.26     70.64 o 
   1  21   4      151.55      129.47     20.48 o 
   2  21   4        6.70       13.30     15.04 o 
   3  21   4      565.54      572.13     45.59 o 
   4  21   4       86.15      101.41     27.20 o 
   5  21   4       33.90       13.88     17.73 o 
   6  21   4        0.46        3.55     14.46 o 
  -8  22   4        3.05       13.17     16.50 o 
  -7  22   4       23.93       20.82     15.04 o 
  -6  22   4       27.30       39.89     13.52 o 
  -5  22   4        6.25        2.56     10.30 o 
  -4  22   4       28.87       38.82     12.19 o 
  -3  22   4      266.16      200.40     50.15 o 
  -2  22   4       85.79       99.72     17.02 o 
  -1  22   4        4.94       14.30      9.80 o 
   0  22   4       83.02      102.78     16.41 o 
   1  22   4      580.88      483.38     32.22 o 
   2  22   4       13.64       10.60     15.23 o 
   3  22   4        7.45        0.34     15.68 o 
   4  22   4        8.94       16.82     18.69 o 
   5  22   4       10.32       21.94     20.26 o 
   6  22   4        8.11       11.10     21.94 o 
  -7  23   4        0.13        5.74     15.04 o 
  -6  23   4       69.01       63.19     15.55 o 
  -5  23   4      109.77      163.68     20.33 o 
  -4  23   4      454.80      422.87     32.88 o 
  -3  23   4       29.78       15.19     10.03 o 
  -2  23   4       12.46       29.42     12.13 o 
  -1  23   4       20.80       31.75     12.04 o 
   0  23   4       24.65       25.18     16.06 o 
   1  23   4      100.15      127.64     21.56 o 
   2  23   4        1.99        0.00     14.57 o 
   3  23   4        0.75        1.34     17.10 o 
   4  23   4       69.04       56.59     39.40 o 
   5  23   4       10.89        0.00     18.87 o 
   6  23   4        0.81        0.00     21.84 o 
  -7  24   4       70.09       67.30     20.62 o 
  -6  24   4        2.02       15.05     12.77 o 
  -5  24   4       62.83       51.81     14.05 o 
  -4  24   4       17.95       13.71     10.94 o 
  -3  24   4        4.80        0.00     10.04 o 
  -2  24   4      423.09      460.84     31.34 o 
  -1  24   4       33.31       56.92     21.50 o 
   0  24   4       12.45        4.59     15.27 o 
   1  24   4       44.40       44.01     20.40 o 
   2  24   4        1.39        5.43     18.67 o 
   3  24   4      106.96      116.73     29.67 o 
   4  24   4       72.34       60.59     25.17 o 
   5  24   4        5.37       17.40     21.84 o 
  -6  25   4      539.28      574.24     34.59 o 
  -5  25   4       20.29       51.48     15.04 o 
  -4  25   4       92.67       74.59     19.28 o 
  -3  25   4       25.42       21.20     11.13 o 
  -2  25   4      180.68      210.20     37.16 o 
  -1  25   4      172.31      220.97     36.58 o 
   0  25   4       77.51      102.21     25.96 o 
   1  25   4       40.70       38.37     21.08 o 
   2  25   4       36.64       59.92     24.72 o 
   3  25   4       58.56       76.79     27.49 o 
   4  25   4       39.47       70.38     28.30 o 
  -5  26   4       19.66       19.86     13.32 o 
  -4  26   4        7.38       11.48     12.19 o 
  -3  26   4       14.65       13.05     17.97 o 
  -2  26   4        2.97       15.08     17.64 o 
  -1  26   4        8.93       15.94     18.49 o 
   0  26   4       72.77       93.42     27.14 o 
   1  26   4       20.67       21.91     19.51 o 
   2  26   4      106.33      136.10     49.25 o 
   3  26   4       19.10        2.42     19.71 o 
   4  26   4       17.31       18.41     23.10 o 
  -4  27   4       18.14       25.50     16.66 o 
  -3  27   4       60.67       80.89     25.94 o 
  -2  27   4       67.74       78.74     35.82 o 
  -1  27   4       68.75       30.50     27.76 o 
   0  27   4       11.96       15.67     17.10 o 
   1  27   4        0.35       27.76     32.23 o 
   2  27   4       21.69       29.55     38.50 o 
   3  27   4        0.07       17.23     19.71 o 
  -3  28   4        2.73       20.05     21.78 o 
  -2  28   4       18.47        4.32     19.30 o 
  -1  28   4       41.40       23.41     21.03 o 
   0  28   4       12.73       22.81     20.57 o 
   1  28   4       64.55      103.87     46.56 o 
   2  28   4       60.29       31.34     45.67 o 
  -1  29   4       61.98       54.99     26.77 o 
   0  29   4       37.47       32.98     23.05 o 
 -11   1   5       11.95       12.54     24.18 o 
 -10   1   5       57.55       32.16     12.47 o 
  -9   1   5       16.07       16.97     11.63 o 
  -8   1   5      194.01       67.22     28.65 o 
  -7   1   5      665.49      583.20     20.34 o 
  -6   1   5      542.19      512.20     17.76 o 
  -5   1   5      226.06      199.06     15.08 o 
  -4   1   5      954.11     1025.55     35.19 o 
  -3   1   5     6746.42     7284.37    277.70 o 
  -2   1   5      184.87      182.56      9.26 o 
  -1   1   5      527.45      458.82     18.58 o 
   0   1   5      440.71      563.65     16.84 o 
   1   1   5     1056.32     1168.59     28.94 o 
   2   1   5      291.00      323.45     11.01 o 
   3   1   5        0.05        6.43      3.84 o 
   4   1   5       38.55       41.47      8.01 o 
   5   1   5        6.36       10.71      6.86 o 
   6   1   5      143.27      159.27     16.30 o 
   7   1   5      510.68      485.64     33.99 o 
   8   1   5       53.46       65.97     19.41 o 
   9   1   5        4.27       13.91     20.57 o 
 -11   2   5       20.74       25.97     29.55 o 
 -10   2   5       31.11       35.30     19.30 o 
  -9   2   5        0.01        3.74      8.92 o 
  -8   2   5      530.20      466.12     33.33 o 
  -7   2   5     1117.42      945.08     25.35 o 
  -6   2   5      145.93      132.65     11.13 o 
  -5   2   5       94.90       96.46      9.01 o 
  -4   2   5     1560.38     1792.01     70.50 o 
  -3   2   5     1409.01     1247.60     56.64 o 
  -2   2   5      463.49      512.27     24.71 o 
  -1   2   5     3008.95     3133.57    131.64 o 
   0   2   5      747.99      819.98     22.27 o 
   1   2   5      673.12      658.68     14.16 o 
   2   2   5    10732.29    11496.42    162.58 o 
   3   2   5     2528.60     2606.53     60.99 o 
   4   2   5       10.50       14.96      5.96 o 
   5   2   5        0.46        0.00      5.51 o 
   6   2   5       32.07       43.05     10.00 o 
   7   2   5       96.09      166.31     19.36 o 
   8   2   5      144.25      137.92     23.74 o 
   9   2   5       22.76       37.07     23.59 o 
 -11   3   5        5.28       18.80     28.65 o 
 -10   3   5      324.01      253.59     35.44 o 
  -9   3   5       45.36       32.82     12.40 o 
  -8   3   5      538.00      487.47     21.78 o 
  -7   3   5      141.51      121.60     11.84 o 
  -6   3   5      747.42      659.33     19.94 o 
  -5   3   5       31.41       22.75      5.65 o 
  -4   3   5      476.10      413.43     14.82 o 
  -3   3   5       12.74       11.56      3.37 o 
  -2   3   5      113.15      119.37      7.73 o 
  -1   3   5        4.02        2.91      2.85 o 
   0   3   5      512.36      469.86     18.87 o 
   1   3   5      127.66      100.13      7.27 o 
   2   3   5      109.66      110.92      8.46 o 
   3   3   5      431.26      444.99     19.63 o 
   4   3   5      376.78      399.25     16.84 o 
   5   3   5       33.23       50.85      9.04 o 
   6   3   5       36.75       49.06     10.75 o 
   7   3   5       28.57       49.76     14.83 o 
   8   3   5       49.78       59.87     18.55 o 
   9   3   5        0.19        0.00     14.54 o 
 -11   4   5       28.48       32.23     30.44 o 
 -10   4   5       22.51       30.08     14.58 o 
  -9   4   5      179.14      124.10    106.55 o 
  -8   4   5       29.71       12.42      6.91 o 
  -7   4   5     1185.41      977.82     25.73 o 
  -6   4   5     1543.84     1499.85     46.65 o 
  -5   4   5      102.10      112.93      9.34 o 
  -4   4   5     7283.09     7454.62    281.22 o 
  -3   4   5     1458.39     1513.36     66.71 o 
  -2   4   5      231.63      220.82     12.34 o 
  -1   4   5     1168.57     1100.38     40.65 o 
   0   4   5      313.39      354.22     11.83 o 
   1   4   5     5965.02     6118.91    175.29 o 
   2   4   5     5081.64     5488.44    117.99 o 
   3   4   5        0.27        2.13      4.46 o 
   4   4   5      262.66      267.97     13.41 o 
   5   4   5       18.94       18.80      7.30 o 
   6   4   5       86.03       80.78     12.64 o 
   7   4   5       33.28       25.01     11.27 o 
   8   4   5      136.90      148.88     25.65 o 
   9   4   5       43.78       51.94     20.39 o 
 -11   5   5       91.53       82.38     34.92 o 
 -10   5   5        6.19       13.67     15.27 o 
  -9   5   5       71.62       27.92     21.94 o 
  -8   5   5        0.97        0.00      7.02 o 
  -7   5   5       50.22       64.05      9.12 o 
  -6   5   5      119.06      107.09     10.06 o 
  -5   5   5      142.10      149.92     10.35 o 
  -4   5   5      951.28      941.82     35.64 o 
  -3   5   5      223.71      397.60     18.07 o 
  -2   5   5     3217.83     2940.81    357.98 o 
  -1   5   5      629.41      756.79     27.33 o 
   0   5   5     1627.69     1643.44     66.52 o 
   1   5   5      168.98      195.63      9.16 o 
   2   5   5     1766.09     1916.77     64.29 o 
   3   5   5        0.82       16.10      5.41 o 
   4   5   5        4.59       18.16      5.94 o 
   5   5   5      236.06      240.04     17.89 o 
   6   5   5        6.71       14.65      8.71 o 
   7   5   5       27.49       34.06     11.50 o 
   8   5   5        2.33       32.08     15.81 o 
   9   5   5       16.90       25.40     16.99 o 
 -11   6   5        4.92        0.00     20.59 o 
 -10   6   5      347.15      383.39     76.11 o 
  -9   6   5       14.71       10.03      9.58 o 
  -8   6   5      102.16       98.18     15.29 o 
  -7   6   5        3.22        2.36      7.09 o 
  -6   6   5       12.18       19.37      5.91 o 
  -5   6   5        6.34        3.15      4.14 o 
  -4   6   5      473.26      510.87     24.83 o 
  -3   6   5      559.15      634.19     30.35 o 
  -2   6   5      239.99      294.89     17.88 o 
  -1   6   5      945.25     1044.50     33.03 o 
   0   6   5      279.20      246.85      9.40 o 
   1   6   5     1186.68     1009.48     33.05 o 
   2   6   5       55.07       49.08      5.86 o 
   3   6   5      513.77      540.98     16.60 o 
   4   6   5     1049.10      918.68     24.03 o 
   5   6   5      458.17      495.70     24.41 o 
   6   6   5      167.49      172.96     20.10 o 
   7   6   5        6.45       24.32     11.70 o 
   8   6   5       10.83       25.06     14.99 o 
   9   6   5       28.32       42.12     18.95 o 
 -11   7   5       67.48       79.69     36.71 o 
 -10   7   5       35.96       39.28     13.77 o 
  -9   7   5        9.58        8.28     10.13 o 
  -8   7   5       40.27       48.44     12.33 o 
  -7   7   5      842.51      923.55     36.30 o 
  -6   7   5      403.84      426.14     22.24 o 
  -5   7   5      959.69      943.72     28.69 o 
  -4   7   5       76.37       54.12      6.07 o 
  -3   7   5     5076.82     6094.32    304.01 o 
  -2   7   5      116.81      138.94      8.01 o 
  -1   7   5       14.24       57.31      6.36 o 
   0   7   5      298.74      240.58      9.71 o 
   1   7   5     1376.11     1416.73     48.82 o 
   2   7   5       35.37       26.95      5.05 o 
   3   7   5      287.72      312.38     13.62 o 
   4   7   5     1074.74      988.67     35.95 o 
   5   7   5       13.93       24.35      8.69 o 
   6   7   5        4.71       14.71      8.97 o 
   7   7   5      224.59      191.28     22.56 o 
   8   7   5       65.11       68.73     19.61 o 
   9   7   5      110.48      137.90     25.29 o 
 -11   8   5       11.39       33.70     16.01 o 
 -10   8   5       66.48       62.25     16.28 o 
  -9   8   5       91.05       79.24     15.66 o 
  -8   8   5        3.25        6.84      8.18 o 
  -7   8   5      439.77      391.07     23.59 o 
  -6   8   5      146.05      149.35     16.55 o 
  -5   8   5       32.30       32.66      8.91 o 
  -4   8   5       91.28      139.46      8.49 o 
  -3   8   5      144.38      193.72     14.36 o 
  -2   8   5      395.81      426.49     15.26 o 
  -1   8   5     5140.79     5655.49    190.46 o 
   0   8   5     2317.53     2324.47     93.16 o 
   1   8   5       38.68       50.46      8.23 o 
   2   8   5      461.60      433.77     13.92 o 
   3   8   5      135.37      133.80     11.49 o 
   4   8   5       76.36      102.69     11.07 o 
   5   8   5        8.66       10.47      8.32 o 
   6   8   5       39.77       46.03     12.80 o 
   7   8   5       42.54       53.77     14.03 o 
   8   8   5        7.84       13.33     14.86 o 
   9   8   5        8.91       12.12     16.00 o 
 -11   9   5       25.62       27.35     14.07 o 
 -10   9   5      402.68      402.00     31.78 o 
  -9   9   5        7.71        6.03     10.15 o 
  -8   9   5      336.12      341.36     24.93 o 
  -7   9   5      685.27      626.15     43.30 o 
  -6   9   5       26.40       14.03      7.70 o 
  -5   9   5     2433.92     2268.26     98.61 o 
  -4   9   5     2657.45     2611.99     89.01 o 
  -3   9   5      457.71      450.36     22.40 o 
  -2   9   5       74.01       75.51      6.53 o 
  -1   9   5      626.72      694.34     24.84 o 
   0   9   5     1348.93     1432.67     65.28 o 
   1   9   5      835.64      731.73     22.69 o 
   2   9   5       83.36       66.65      7.25 o 
   3   9   5      616.61      559.75     21.16 o 
   4   9   5       88.07      127.59     12.12 o 
   5   9   5       36.47       20.86      9.01 o 
   6   9   5      117.52      127.54     18.35 o 
   7   9   5      142.52      133.30     19.80 o 
   8   9   5       35.27       37.31     16.63 o 
   9   9   5       36.69       52.95     19.20 o 
 -11  10   5       22.57       12.93     12.96 o 
 -10  10   5      934.25      900.34     41.48 o 
  -9  10   5      170.07      224.03     28.24 o 
  -8  10   5       51.01       47.80     12.26 o 
  -7  10   5      194.08      188.18     19.75 o 
  -6  10   5        7.36        4.76      7.23 o 
  -5  10   5      298.48      268.60     20.48 o 
  -4  10   5      698.49      674.60     25.84 o 
  -3  10   5      219.56      263.93     15.02 o 
  -2  10   5      603.19      663.78     21.76 o 
  -1  10   5       22.54       11.58      4.42 o 
   0  10   5     1135.93      927.57     29.04 o 
   1  10   5        7.32        8.38      4.88 o 
   2  10   5       64.47       44.79      6.52 o 
   3  10   5       21.35       22.16      6.57 o 
   4  10   5      419.31      422.61     20.12 o 
   5  10   5      100.67      100.36     15.49 o 
   6  10   5       59.30       51.69     13.22 o 
   7  10   5       83.88       80.88     16.49 o 
   8  10   5        7.22        9.21     14.54 o 
   9  10   5        0.09        3.32     15.48 o 
 -11  11   5        4.55       17.63     12.81 o 
 -10  11   5        4.46       19.14     12.68 o 
  -9  11   5      121.60      121.64     22.33 o 
  -8  11   5        2.78        2.19      9.63 o 
  -7  11   5       12.84       28.43     11.15 o 
  -6  11   5     1049.16     1032.56     66.17 o 
  -5  11   5        9.14        6.88      7.03 o 
  -4  11   5        8.57        9.05      5.86 o 
  -3  11   5      690.16      632.78     34.36 o 
  -2  11   5       66.77       62.44      8.91 o 
  -1  11   5     2755.56     2815.40    138.65 o 
   0  11   5      405.69      436.65     15.59 o 
   1  11   5       75.83       84.31      9.16 o 
   2  11   5       57.74       55.25     11.12 o 
   3  11   5      104.05      125.76     11.60 o 
   4  11   5       92.54      106.37     13.99 o 
   5  11   5        1.73        1.62      6.46 o 
   6  11   5      235.81      109.42     60.74 o 
   7  11   5        6.83       12.00     10.36 o 
   8  11   5       20.63       12.94     12.66 o 
   9  11   5       15.64       21.21     17.21 o 
 -10  12   5      224.51      212.46     25.95 o 
  -9  12   5       49.52       53.44     16.81 o 
  -8  12   5       37.86       36.00     11.99 o 
  -7  12   5       10.93       14.28      8.98 o 
  -6  12   5      569.23      582.81     31.95 o 
  -5  12   5       91.96       85.33     13.58 o 
  -4  12   5     1291.41     1240.95     60.52 o 
  -3  12   5      821.23      765.66     36.99 o 
  -2  12   5       48.33       53.51      8.68 o 
  -1  12   5      291.31      279.03     15.35 o 
   0  12   5       85.59       95.66      9.40 o 
   1  12   5      615.95      577.81     25.53 o 
   2  12   5      172.03      163.54     12.11 o 
   3  12   5       74.27       56.79     11.60 o 
   4  12   5      151.24       66.13     34.22 o 
   5  12   5       86.50       66.61     20.65 o 
   6  12   5        0.00        6.79      9.83 o 
   7  12   5       17.66       27.97     13.25 o 
   8  12   5       35.54       34.61     14.30 o 
 -10  13   5       20.37       33.68     13.66 o 
  -9  13   5        5.00       17.13     10.62 o 
  -8  13   5       50.70       68.74     15.32 o 
  -7  13   5      105.34      104.70     18.20 o 
  -6  13   5      644.22      625.08     53.79 o 
  -5  13   5      333.76      324.10     34.51 o 
  -4  13   5     2271.74     2190.45    119.63 o 
  -3  13   5      220.56      211.36     15.50 o 
  -2  13   5        8.00        8.84      6.21 o 
  -1  13   5     2471.28     2447.82     90.50 o 
   0  13   5      252.15      214.41     31.85 o 
   1  13   5      595.72      611.69     19.42 o 
   2  13   5      133.73       99.38     23.96 o 
   3  13   5      241.99      147.56     37.98 o 
   4  13   5       22.12       22.37      8.92 o 
   5  13   5       13.21        8.97      8.44 o 
   6  13   5        0.53        7.70     10.44 o 
   7  13   5       24.89       20.40     12.79 o 
   8  13   5       11.55       18.18     18.71 o 
 -10  14   5        0.43        0.00     11.03 o 
  -9  14   5       16.25       35.81     13.05 o 
  -8  14   5       17.70       32.04     12.52 o 
  -7  14   5      234.33      271.32     38.26 o 
  -6  14   5        5.08        7.88      8.81 o 
  -5  14   5      273.30      299.24     23.57 o 
  -4  14   5       94.00      117.17     15.53 o 
  -3  14   5       13.32       10.30      6.75 o 
  -2  14   5      677.52      579.01     47.78 o 
  -1  14   5     1897.95     1996.49     71.93 o 
   0  14   5       25.19       25.85      6.32 o 
   1  14   5      388.02      348.67     19.12 o 
   2  14   5     1486.66     1529.02     56.85 o 
   3  14   5      717.52      608.12     98.21 o 
   4  14   5        9.01       16.02      8.24 o 
   5  14   5       67.15       48.51     11.53 o 
   6  14   5        8.18       15.81     11.44 o 
   7  14   5       61.98       82.42     16.74 o 
   8  14   5       45.67       47.84     22.77 o 
 -10  15   5       12.99        2.04     13.00 o 
  -9  15   5       27.12       31.94     13.08 o 
  -8  15   5      292.45      287.51     27.18 o 
  -7  15   5       78.05       80.15     15.60 o 
  -6  15   5      418.96      458.25     41.69 o 
  -5  15   5        0.05        5.24      8.33 o 
  -4  15   5       18.10       13.20      9.23 o 
  -3  15   5     1045.46      898.65     54.54 o 
  -2  15   5        0.50        7.42      6.47 o 
  -1  15   5        2.31       12.73      6.71 o 
   0  15   5        0.20        1.48      5.80 o 
   1  15   5      317.95      244.72     50.22 o 
   2  15   5       98.41      106.31     13.23 o 
   3  15   5      157.52      163.45     15.96 o 
   4  15   5       81.29      108.34     14.38 o 
   5  15   5       95.78       79.50     13.91 o 
   6  15   5      497.05      509.05     31.61 o 
   7  15   5      114.77      175.60     33.49 o 
   8  15   5        3.55       24.12     20.57 o 
  -9  16   5       96.14       79.84     18.37 o 
  -8  16   5        7.77       16.10     12.65 o 
  -7  16   5        1.63        0.00      9.85 o 
  -6  16   5       18.83       12.69     10.31 o 
  -5  16   5       24.81       37.17     11.36 o 
  -4  16   5      479.84      395.02     24.68 o 
  -3  16   5      177.20      185.41     19.20 o 
  -2  16   5      178.56      190.75     15.95 o 
  -1  16   5        1.59        2.61      6.49 o 
   0  16   5      193.50      101.24     35.09 o 
   1  16   5      687.30      609.69     23.81 o 
   2  16   5        7.97        8.42      7.61 o 
   3  16   5       44.08       52.64     11.28 o 
   4  16   5      174.10      111.42     19.94 o 
   5  16   5       27.01       13.16      9.70 o 
   6  16   5       40.01       72.30     24.74 o 
   7  16   5        0.51        0.00     16.43 o 
   8  16   5        5.39       12.56     19.51 o 
  -9  17   5       27.04       46.30     15.42 o 
  -8  17   5      253.17      277.95     25.25 o 
  -7  17   5      280.84      296.58     27.53 o 
  -6  17   5      381.79      358.03     41.70 o 
  -5  17   5      528.05      544.51     56.90 o 
  -4  17   5        9.49       13.33      9.01 o 
  -3  17   5      403.34      395.38     25.07 o 
  -2  17   5     1830.87     1809.59     71.45 o 
  -1  17   5      543.37      514.65     22.29 o 
   0  17   5      636.74      646.03     37.46 o 
   1  17   5        0.99        5.38      7.26 o 
   2  17   5       72.31       97.80     15.52 o 
   3  17   5       41.18       54.61     11.75 o 
   4  17   5        0.00        0.00      8.19 o 
   5  17   5        0.79        9.13     13.14 o 
   6  17   5       21.99       23.24     22.83 o 
   7  17   5        5.76        8.25     17.40 o 
  -9  18   5       22.27       43.48     17.28 o 
  -8  18   5       47.03       46.66     16.14 o 
  -7  18   5      131.71      148.23     21.82 o 
  -6  18   5      132.37      154.15     20.95 o 
  -5  18   5        2.12       12.32      9.96 o 
  -4  18   5      125.09      149.45     19.05 o 
  -3  18   5       40.42       23.84     10.24 o 
  -2  18   5       74.98       66.45     13.26 o 
  -1  18   5      375.40      316.22     65.35 o 
   0  18   5       53.84       60.53     11.23 o 
   1  18   5      563.22      448.83     97.76 o 
   2  18   5     1649.54     1591.44     45.13 o 
   3  18   5       40.30       49.38     11.69 o 
   4  18   5      109.54      126.12     16.29 o 
   5  18   5      272.41      282.70     31.23 o 
   6  18   5       74.01       70.10     23.05 o 
   7  18   5        2.08       14.11     19.88 o 
  -9  19   5      122.53      130.48     24.46 o 
  -8  19   5        4.29        3.96     13.81 o 
  -7  19   5      292.38      345.58     30.20 o 
  -6  19   5      180.35      194.14     27.40 o 
  -5  19   5      114.32      101.59     17.30 o 
  -4  19   5       11.13        5.33      9.88 o 
  -3  19   5     1675.90     1716.41     49.06 o 
  -2  19   5        2.57        8.44      9.29 o 
  -1  19   5      307.53      206.30     46.44 o 
   0  19   5       80.80       85.33     13.11 o 
   1  19   5       58.33       40.85     14.02 o 
   2  19   5      119.61      143.52     18.47 o 
   3  19   5        0.15        0.00      9.49 o 
   4  19   5      284.74      314.50     31.27 o 
   5  19   5       19.81       13.56     13.91 o 
   6  19   5       31.89       37.65     21.84 o 
   7  19   5       74.12       75.57     51.04 o 
  -8  20   5        4.32        5.22     12.75 o 
  -7  20   5       29.96       26.59     13.04 o 
  -6  20   5        8.87       23.66     13.52 o 
  -5  20   5       25.70       46.19     14.65 o 
  -4  20   5      399.81      411.91     28.86 o 
  -3  20   5      192.51      210.05     22.41 o 
  -2  20   5      157.99      161.80     28.69 o 
  -1  20   5      856.32      815.83     35.54 o 
   0  20   5       36.24       47.47     11.70 o 
   1  20   5        6.60       14.81      8.77 o 
   2  20   5      506.27      531.54     28.66 o 
   3  20   5        0.14        0.00     14.79 o 
   4  20   5        3.61        0.00     17.59 o 
   5  20   5        0.21        3.66     13.95 o 
   6  20   5       14.95       27.60     20.87 o 
  -8  21   5        6.79        8.80     15.36 o 
  -7  21   5      138.13      124.90     20.03 o 
  -6  21   5        2.50        5.67     12.66 o 
  -5  21   5       38.39       45.71     15.64 o 
  -4  21   5       49.44       37.15     13.80 o 
  -3  21   5      168.04      182.76     21.50 o 
  -2  21   5      180.60      104.69     57.64 o 
  -1  21   5      435.68      387.39     26.65 o 
   0  21   5      162.25      180.95     18.22 o 
   1  21   5       39.98       41.96     11.92 o 
   2  21   5        4.26       18.33     17.84 o 
   3  21   5       72.10       98.03     27.31 o 
   4  21   5        0.01       12.84     19.12 o 
   5  21   5      130.72      130.72     32.27 o 
   6  21   5       71.23      108.34     43.88 o 
  -7  22   5       21.07       24.24     13.49 o 
  -6  22   5        7.34       14.18     12.03 o 
  -5  22   5       57.33       63.89     17.07 o 
  -4  22   5       17.65        5.95     10.76 o 
  -3  22   5      239.70      236.09     25.76 o 
  -2  22   5       63.29       48.17     14.27 o 
  -1  22   5       17.02        6.09     10.71 o 
   0  22   5       49.08       66.85     15.27 o 
   1  22   5        1.76       24.31     13.52 o 
   2  22   5        0.17        5.46     16.14 o 
   3  22   5       14.66       11.49     18.03 o 
   4  22   5       17.08       38.80     21.53 o 
   5  22   5       46.00       55.48     26.39 o 
  -7  23   5       65.47       86.23     18.97 o 
  -6  23   5      185.90      219.57     24.36 o 
  -5  23   5       48.72       75.76     17.45 o 
  -4  23   5        6.53       11.25     12.50 o 
  -3  23   5       65.36       48.45     14.21 o 
  -2  23   5       16.35       10.18     11.48 o 
  -1  23   5        8.91       17.14     11.09 o 
   0  23   5      114.16      106.42     27.17 o 
   1  23   5      357.07      477.41     44.75 o 
   2  23   5        8.62        0.00     14.57 o 
   3  23   5       30.01       32.26     22.13 o 
   4  23   5      106.30      142.84     33.83 o 
   5  23   5       43.87       26.99     24.31 o 
  -6  24   5       23.46       45.58     14.76 o 
  -5  24   5       44.10       47.62     14.56 o 
  -4  24   5       14.04        9.08     12.56 o 
  -3  24   5      120.23       97.72     33.34 o 
  -2  24   5        7.60       13.96     12.09 o 
  -1  24   5        1.13        8.95     16.06 o 
   0  24   5       15.30       35.07     20.84 o 
   1  24   5        0.06        2.00     16.99 o 
   2  24   5       27.37       21.21     20.15 o 
   3  24   5        9.60        5.61     18.96 o 
   4  24   5        1.57        1.80     23.73 o 
  -6  25   5        8.55        1.82     13.25 o 
  -5  25   5      120.34      141.22     20.46 o 
  -4  25   5       52.01       66.21     15.26 o 
  -3  25   5      143.46      164.13     23.24 o 
  -2  25   5       56.27       62.73     15.97 o 
  -1  25   5       43.20       44.38     21.29 o 
   0  25   5      127.58      135.53     35.37 o 
   1  25   5       26.87       40.29     38.50 o 
   2  25   5       76.26       92.20     28.39 o 
   3  25   5        0.29        0.00     19.60 o 
   4  25   5       44.46       31.79     25.33 o 
  -5  26   5       25.88       34.82     15.07 o 
  -4  26   5      112.88       39.49     22.93 o 
  -3  26   5        3.99       29.62     14.71 o 
  -2  26   5      143.29      174.23     35.14 o 
  -1  26   5      113.96      193.76     34.79 o 
   0  26   5        0.83        6.21     18.03 o 
   1  26   5        0.12        0.00     30.44 o 
   2  26   5        0.31       28.65     36.71 o 
   3  26   5       39.64       46.76     27.47 o 
  -4  27   5        1.06       19.79     14.52 o 
  -3  27   5       10.99       21.98     20.64 o 
  -2  27   5       21.84       27.13     19.30 o 
  -1  27   5      215.53      233.20     39.27 o 
   0  27   5       12.91       10.17     21.94 o 
   1  27   5        5.80       30.44     36.71 o 
   2  27   5        0.04        3.58     38.50 o 
  -2  28   5       35.13       42.54     22.59 o 
  -1  28   5        1.35        0.00     19.51 o 
   0  28   5        6.02       25.84     21.49 o 
 -10   0   6       77.10       76.30     18.69 o 
  -9   0   6      247.80      244.18     25.50 o 
  -8   0   6      877.43      805.24     36.14 o 
  -7   0   6     3849.98     3317.03     68.00 o 
  -6   0   6      712.50      712.45     30.47 o 
  -5   0   6       76.34      102.37     14.23 o 
  -4   0   6       39.30       40.26      9.44 o 
  -3   0   6      216.60      210.76     14.39 o 
  -2   0   6     1808.22     1930.88    138.81 o 
  -1   0   6      674.57      789.54     39.52 o 
   0   0   6     1081.85     1441.64     70.95 o 
   1   0   6      379.61      456.70     19.12 o 
   2   0   6    10792.90    11424.45    155.31 o 
   3   0   6     4116.28     3425.33    233.93 o 
   4   0   6      500.92      489.25     27.67 o 
   5   0   6        1.78        0.00      8.76 o 
   6   0   6      374.64      338.03     36.83 o 
   7   0   6      345.32      351.03     39.39 o 
   8   0   6      500.87      502.33     74.32 o 
   9   0   6       15.86       24.18     34.03 o 
 -11   1   6       37.22       63.80     24.67 o 
 -10   1   6        3.84       20.21      9.36 o 
  -9   1   6        8.98       22.51      8.20 o 
  -8   1   6        0.05        2.19      5.78 o 
  -7   1   6      149.67      160.85     13.64 o 
  -6   1   6        6.86       25.58      6.82 o 
  -5   1   6       25.86       40.42      6.68 o 
  -4   1   6     1766.65     1874.51     75.55 o 
  -3   1   6       82.01      136.20     11.65 o 
  -2   1   6      132.15      134.62      9.21 o 
  -1   1   6      650.13      641.30     29.13 o 
   0   1   6      202.12      213.07      9.80 o 
   1   1   6       54.72       66.36      6.95 o 
   2   1   6      222.21      211.12     11.33 o 
   3   1   6      174.50      166.78     13.67 o 
   4   1   6        2.21       15.80      6.55 o 
   5   1   6       33.41       20.23      7.35 o 
   6   1   6      151.73      161.86     15.77 o 
   7   1   6       29.43       49.67     13.86 o 
   8   1   6       35.13       33.75     17.24 o 
   9   1   6        8.90        8.06     21.53 o 
 -11   2   6        0.86        0.00     15.79 o 
 -10   2   6        9.48        4.56     10.27 o 
  -9   2   6       87.01       67.97     17.91 o 
  -8   2   6        0.18        7.59      6.34 o 
  -7   2   6      110.61      113.76     11.85 o 
  -6   2   6      935.80      824.80     25.43 o 
  -5   2   6      395.20      436.71     21.36 o 
  -4   2   6      723.94      714.01     22.22 o 
  -3   2   6     1396.65     1415.22     65.36 o 
  -2   2   6      623.19      618.68     41.25 o 
  -1   2   6     5177.83     5199.85    245.87 o 
   0   2   6       54.39       35.83      5.44 o 
   1   2   6     1940.79     1823.08     49.07 o 
   2   2   6     1647.60     1718.40     25.22 o 
   3   2   6      267.62      242.67     13.45 o 
   4   2   6      166.12      172.56     14.37 o 
   5   2   6      167.71      165.81     15.05 o 
   6   2   6      143.14      175.17     18.19 o 
   7   2   6      119.45      129.58     17.40 o 
   8   2   6      146.58      186.60     28.07 o 
   9   2   6        7.35       14.28     22.77 o 
 -11   3   6       96.37      143.03     30.47 o 
 -10   3   6      238.82      179.99     50.79 o 
  -9   3   6       45.75       56.65     13.32 o 
  -8   3   6       16.12       15.16      6.98 o 
  -7   3   6      270.10      263.04     17.11 o 
  -6   3   6       47.86       63.92      9.22 o 
  -5   3   6      236.55      243.39     13.17 o 
  -4   3   6       56.36       66.19      7.52 o 
  -3   3   6       52.02      109.49      8.45 o 
  -2   3   6     2647.12     2752.69    140.15 o 
  -1   3   6       48.04       36.89      5.57 o 
   0   3   6        1.97        7.05      3.89 o 
   1   3   6      457.78      482.22     15.30 o 
   2   3   6      721.08      774.21     18.18 o 
   3   3   6        1.51        0.00      4.79 o 
   4   3   6        0.02        0.00      5.24 o 
   5   3   6       45.45       41.39      9.34 o 
   6   3   6      519.40      492.84     32.00 o 
   7   3   6        1.07        4.66     10.15 o 
   8   3   6        8.84       14.02     15.18 o 
   9   3   6       14.97        0.00     21.20 o 
 -11   4   6      110.35      111.27     20.05 o 
 -10   4   6      261.56      250.06     27.60 o 
  -9   4   6       53.61       61.56     14.08 o 
  -8   4   6        5.45       11.53      8.62 o 
  -7   4   6      572.67      557.40     20.34 o 
  -6   4   6      337.29      281.97     14.88 o 
  -5   4   6       10.70        6.43      4.82 o 
  -4   4   6       50.71       72.97      7.35 o 
  -3   4   6      234.11      205.06     17.29 o 
  -2   4   6      547.71      578.31     26.27 o 
  -1   4   6       61.67       53.55      6.09 o 
   0   4   6        3.06        2.59      3.63 o 
   1   4   6      315.38      297.93     11.60 o 
   2   4   6       97.57       87.64      7.69 o 
   3   4   6      153.26      128.28     10.62 o 
   4   4   6        0.57        3.43      5.81 o 
   5   4   6      323.76      347.97     19.38 o 
   6   4   6        0.27        9.00      8.54 o 
   7   4   6       22.88       26.90     12.08 o 
   8   4   6        3.30        3.95     14.48 o 
   9   4   6        6.01       17.27     17.24 o 
 -11   5   6       10.53       32.98     13.27 o 
 -10   5   6      412.01      472.72     31.42 o 
  -9   5   6       43.70       49.95     13.47 o 
  -8   5   6      218.55      205.70     20.53 o 
  -7   5   6      145.42      124.10     15.89 o 
  -6   5   6      657.89      682.63     23.56 o 
  -5   5   6     1426.71     1379.12     77.45 o 
  -4   5   6      889.77      776.51     40.82 o 
  -3   5   6      327.39      392.39     23.09 o 
  -2   5   6       95.93      117.83     10.99 o 
  -1   5   6     1470.69     1624.51     49.92 o 
   0   5   6      241.62      247.78     11.11 o 
   1   5   6     1983.61     1839.23     51.86 o 
   2   5   6       27.50       23.18      5.91 o 
   3   5   6       79.76       76.91      8.82 o 
   4   5   6       59.48       77.78     10.66 o 
   5   5   6      193.12      219.68     18.74 o 
   6   5   6       78.07      120.62     18.14 o 
   7   5   6       82.86       88.08     17.19 o 
   8   5   6       28.87       46.86     17.69 o 
   9   5   6       30.03       21.96     18.25 o 
 -11   6   6        0.76       12.41     11.88 o 
 -10   6   6        3.59       19.13     12.32 o 
  -9   6   6       42.96       40.07     13.20 o 
  -8   6   6      813.15      886.91     35.55 o 
  -7   6   6      415.80      387.62     23.26 o 
  -6   6   6      720.91      717.30     26.03 o 
  -5   6   6        2.63       12.78      5.22 o 
  -4   6   6      735.60      765.71     29.69 o 
  -3   6   6      270.86      297.92     16.23 o 
  -2   6   6      174.44      224.53     10.86 o 
  -1   6   6     3925.37     4179.92    136.59 o 
   0   6   6      204.18      242.06     16.51 o 
   1   6   6      117.56      153.24      9.65 o 
   2   6   6      234.22      274.70     11.42 o 
   3   6   6       25.90       31.37      6.83 o 
   4   6   6        2.58        4.79      5.90 o 
   5   6   6       38.05       43.56      9.94 o 
   6   6   6      222.41      195.96     22.12 o 
   7   6   6       62.03       65.72     15.74 o 
   8   6   6      120.38      160.09     26.12 o 
   9   6   6        0.30       28.01     16.96 o 
 -11   7   6        3.92       18.13     12.96 o 
 -10   7   6      181.25      124.31     23.16 o 
  -9   7   6      108.06      115.76     18.46 o 
  -8   7   6      522.42      534.65     41.07 o 
  -7   7   6      453.60      403.25     24.15 o 
  -6   7   6      240.32      194.78     18.63 o 
  -5   7   6       40.23       38.76      6.93 o 
  -4   7   6       67.02       67.91      7.16 o 
  -3   7   6        0.87        7.77      4.05 o 
  -2   7   6        0.81        4.18      3.60 o 
  -1   7   6        0.65       26.65      5.44 o 
   0   7   6      178.68      206.63     10.62 o 
   1   7   6      400.87      459.22     13.91 o 
   2   7   6      218.96      220.38     15.02 o 
   3   7   6      201.28      205.57     13.07 o 
   4   7   6       30.23       32.67      8.94 o 
   5   7   6       20.02       36.87      9.94 o 
   6   7   6        7.89       12.93      9.81 o 
   7   7   6       44.02       31.29     13.27 o 
   8   7   6        1.22        1.67     12.39 o 
   9   7   6       10.93        1.70     15.32 o 
 -11   8   6       54.04       45.21     14.26 o 
 -10   8   6      478.03      505.12     39.03 o 
  -9   8   6      148.76      194.05     22.43 o 
  -8   8   6      375.96      340.50     26.17 o 
  -7   8   6      198.07      231.84     21.59 o 
  -6   8   6       42.48       42.92     10.84 o 
  -5   8   6       51.92       70.02     12.14 o 
  -4   8   6      293.40      292.29     18.97 o 
  -3   8   6      119.91      171.05      9.86 o 
  -2   8   6        3.83        3.61      3.87 o 
  -1   8   6     1297.87     1282.23     39.17 o 
   0   8   6     1634.24     1525.37     41.33 o 
   1   8   6       17.84       25.56      5.21 o 
   2   8   6      102.27      112.16     10.27 o 
   3   8   6       14.56       16.24      5.86 o 
   4   8   6      134.89      155.80     13.61 o 
   5   8   6      172.46      194.80     20.85 o 
   6   8   6      393.54      373.04     28.42 o 
   7   8   6        9.00       15.06     12.12 o 
   8   8   6      101.53      124.06     21.20 o 
 -11   9   6       11.41       30.81     14.64 o 
 -10   9   6       34.19       24.60     16.33 o 
  -9   9   6       12.88       11.60     10.99 o 
  -8   9   6       76.53       73.85     14.65 o 
  -7   9   6      933.57      901.00     44.91 o 
  -6   9   6      152.39      143.13     17.21 o 
  -5   9   6     1222.10     1140.10     36.23 o 
  -4   9   6      720.61      698.99     23.66 o 
  -3   9   6      427.15      480.00     26.58 o 
  -2   9   6     1579.19     1520.99     46.01 o 
  -1   9   6     1264.95     1241.35     29.78 o 
   0   9   6        0.67        6.73      4.61 o 
   1   9   6      728.26      672.88     63.38 o 
   2   9   6       97.82      114.48     10.43 o 
   3   9   6       80.11      107.86     11.51 o 
   4   9   6      265.29      293.50     17.53 o 
   5   9   6        3.07       11.17      8.90 o 
   6   9   6      214.64      193.35     22.57 o 
   7   9   6       13.86        3.56     10.93 o 
   8   9   6       60.37       89.08     19.40 o 
 -11  10   6        1.27       12.06     13.69 o 
 -10  10   6       89.07       87.41     26.67 o 
  -9  10   6        6.02       13.76     11.47 o 
  -8  10   6      115.75      142.56     19.28 o 
  -7  10   6      335.48      328.03     25.49 o 
  -6  10   6     1346.23     1307.64     41.17 o 
  -5  10   6      378.75      350.06     23.01 o 
  -4  10   6      843.64      728.21     34.59 o 
  -3  10   6      276.74      312.77     17.15 o 
  -2  10   6      744.77      770.43     17.74 o 
  -1  10   6        0.83        5.97      4.35 o 
   0  10   6      141.79      117.72      9.91 o 
   1  10   6      860.06      757.41     24.45 o 
   2  10   6      401.80      402.11     17.28 o 
   3  10   6       97.66      119.90     12.33 o 
   4  10   6        0.15        9.81      7.12 o 
   5  10   6       82.03      100.47     16.86 o 
   6  10   6       27.06       31.59     12.88 o 
   7  10   6       53.57       54.76     15.48 o 
   8  10   6       67.06       66.45     17.66 o 
 -10  11   6       23.21       51.53     17.56 o 
  -9  11   6       57.33       78.25     17.27 o 
  -8  11   6       34.08       37.83     12.98 o 
  -7  11   6      271.89      268.14     24.11 o 
  -6  11   6      161.78      140.95     17.54 o 
  -5  11   6     2324.03     2126.47    153.54 o 
  -4  11   6      847.35      756.69     31.33 o 
  -3  11   6       33.45       39.32      8.19 o 
  -2  11   6      977.82      779.53     26.02 o 
  -1  11   6      372.46      347.50     30.85 o 
   0  11   6      548.47      493.30     20.32 o 
   1  11   6      537.59      562.86     23.21 o 
   2  11   6      157.51      156.07     13.31 o 
   3  11   6      801.53      793.58     24.54 o 
   4  11   6      266.83      245.35     19.25 o 
   5  11   6        0.52        8.86      9.89 o 
   6  11   6       13.98       12.96     11.35 o 
   7  11   6       20.52       15.90     12.95 o 
   8  11   6       24.07       37.28     15.86 o 
 -10  12   6      211.57      221.88     30.79 o 
  -9  12   6        0.04        1.16     11.30 o 
  -8  12   6      171.05      201.65     22.82 o 
  -7  12   6      635.62      663.07     51.18 o 
  -6  12   6        0.53        0.00      8.16 o 
  -5  12   6       30.81       42.00     13.31 o 
  -4  12   6      432.75      408.57     21.34 o 
  -3  12   6       17.73       15.32      6.87 o 
  -2  12   6       48.43       60.91     10.32 o 
  -1  12   6      353.02      314.87     18.50 o 
   0  12   6      556.34      547.11     25.63 o 
   1  12   6       11.21        7.15      5.89 o 
   2  12   6      139.57      136.13     29.99 o 
   3  12   6      623.99      616.35     24.80 o 
   4  12   6      195.88      188.66     17.90 o 
   5  12   6      277.33      269.44     24.61 o 
   6  12   6       16.83        6.45     10.73 o 
   7  12   6       14.11       29.07     13.58 o 
   8  12   6       76.19       90.06     23.13 o 
 -10  13   6       67.75       62.89     17.15 o 
  -9  13   6       84.23       85.46     18.15 o 
  -8  13   6      312.63      375.64     29.65 o 
  -7  13   6      222.30      248.68     24.12 o 
  -6  13   6      139.09      122.98     17.25 o 
  -5  13   6      131.84      115.20     16.39 o 
  -4  13   6      513.33      422.26     24.56 o 
  -3  13   6       70.15       72.93     10.86 o 
  -2  13   6     1544.36     1543.66     86.06 o 
  -1  13   6      445.59      401.35     21.24 o 
   0  13   6       42.15       41.05      7.86 o 
   1  13   6        5.56       17.80      6.92 o 
   2  13   6      122.91      128.22     14.55 o 
   3  13   6      149.92      167.37     16.54 o 
   4  13   6      116.77      137.98     15.61 o 
   5  13   6       78.21       57.04     13.94 o 
   6  13   6      192.39       90.11     32.31 o 
   7  13   6       12.89        7.11     11.83 o 
   8  13   6       15.15        9.72     13.43 o 
 -10  14   6        3.00        0.00     11.94 o 
  -9  14   6        3.43        0.00     10.84 o 
  -8  14   6       71.41       83.03     17.64 o 
  -7  14   6       35.51       40.52     13.19 o 
  -6  14   6      136.60      137.29     18.19 o 
  -5  14   6       59.03       46.38     12.39 o 
  -4  14   6       32.22       36.93     11.02 o 
  -3  14   6      347.33      339.57     19.31 o 
  -2  14   6       42.07       47.61     10.09 o 
  -1  14   6      775.97      758.28     28.93 o 
   0  14   6     1037.93      985.93     62.31 o 
   1  14   6      490.98      484.42     20.89 o 
   2  14   6        8.46       14.45      7.88 o 
   3  14   6       10.43       13.05      8.45 o 
   4  14   6        8.49        0.50      7.56 o 
   5  14   6        7.25        0.15      9.84 o 
   6  14   6        9.38       13.58     12.28 o 
   7  14   6       57.44       74.11     18.08 o 
 -10  15   6        1.46        0.00     12.39 o 
  -9  15   6       34.03       40.69     17.31 o 
  -8  15   6        8.13       19.68     12.83 o 
  -7  15   6       24.47       21.17     11.93 o 
  -6  15   6      175.92      184.11     21.49 o 
  -5  15   6       32.18       28.33     10.79 o 
  -4  15   6      364.07      370.13     25.86 o 
  -3  15   6       11.25       15.91      7.91 o 
  -2  15   6      957.29      880.60     28.86 o 
  -1  15   6      640.58      661.71     32.77 o 
   0  15   6       21.37       32.16      8.61 o 
   1  15   6       90.19       99.53     13.33 o 
   2  15   6       95.89      104.42     13.81 o 
   3  15   6        8.52       11.73      7.53 o 
   4  15   6        5.66        8.72      8.57 o 
   5  15   6       59.42       65.23     15.10 o 
   6  15   6       64.74       53.00     15.88 o 
   7  15   6        0.26        7.47     17.69 o 
  -9  16   6        2.21        1.94     13.55 o 
  -8  16   6      115.06      115.68     20.76 o 
  -7  16   6      229.77      261.36     26.16 o 
  -6  16   6      136.83      119.45     18.60 o 
  -5  16   6       43.78       39.08     12.19 o 
  -4  16   6       65.10       63.91     13.97 o 
  -3  16   6      196.00      206.91     20.98 o 
  -2  16   6      394.40      405.08     21.48 o 
  -1  16   6       12.50       15.46      8.08 o 
   0  16   6     1554.92     1434.38     95.40 o 
   1  16   6     1199.71     1101.72     35.89 o 
   2  16   6        9.64        7.29      7.15 o 
   3  16   6      235.54      226.80     19.42 o 
   4  16   6        7.38        7.54      9.74 o 
   5  16   6        0.06        5.56     11.81 o 
   6  16   6        2.70        7.92     12.57 o 
   7  16   6      190.41      172.98     34.19 o 
  -9  17   6       21.04       41.21     15.98 o 
  -8  17   6      148.98      166.63     23.37 o 
  -7  17   6       19.71        7.45     11.31 o 
  -6  17   6        3.49        0.00     10.27 o 
  -5  17   6      256.96      263.47     24.79 o 
  -4  17   6        0.11        7.02      8.79 o 
  -3  17   6      989.47      982.69     66.43 o 
  -2  17   6     1007.03      935.44     31.06 o 
  -1  17   6     1091.06     1051.01     32.78 o 
   0  17   6      383.09      392.36     22.00 o 
   1  17   6      399.17      286.55     72.89 o 
   2  17   6        4.51        4.95      9.51 o 
   3  17   6       81.58       68.23     13.10 o 
   4  17   6       58.05       44.93     12.05 o 
   5  17   6        2.59        7.47     10.25 o 
   6  17   6       30.56       40.86     22.05 o 
   7  17   6       67.53       95.40     34.92 o 
  -9  18   6       18.81       28.22     16.83 o 
  -8  18   6      160.22      245.08     27.58 o 
  -7  18   6        1.25        4.47     12.40 o 
  -6  18   6       30.04       36.94     13.49 o 
  -5  18   6      129.12      158.47     21.00 o 
  -4  18   6      175.63      193.59     21.84 o 
  -3  18   6      112.33      117.82     17.33 o 
  -2  18   6       18.64       23.73     10.05 o 
  -1  18   6      815.10      832.93     40.81 o 
   0  18   6     1223.14     1037.91     43.17 o 
   1  18   6        7.73        2.16      8.51 o 
   2  18   6      366.78      381.97     27.38 o 
   3  18   6        0.10       12.14     10.93 o 
   4  18   6      209.55      165.49     46.43 o 
   5  18   6       73.03       64.79     19.52 o 
   6  18   6       11.41        9.85     20.26 o 
  -8  19   6      102.11      125.35     22.13 o 
  -7  19   6      107.19      141.60     23.04 o 
  -6  19   6        0.19        2.05     10.86 o 
  -5  19   6      478.45      498.56     30.22 o 
  -4  19   6      376.99      414.35     29.30 o 
  -3  19   6      443.05      421.47     31.46 o 
  -2  19   6      238.97      291.96     25.15 o 
  -1  19   6       93.39      103.42     14.73 o 
   0  19   6      292.05      150.39     64.03 o 
   1  19   6       96.74       90.57     16.29 o 
   2  19   6       43.01       52.48     14.33 o 
   3  19   6      186.12      223.93     23.80 o 
   4  19   6      183.34      180.98     33.76 o 
   5  19   6       14.00       14.06     16.26 o 
   6  19   6       20.21       30.71     22.42 o 
  -8  20   6        0.43        0.45     13.59 o 
  -7  20   6       24.44       35.57     15.99 o 
  -6  20   6      166.23      211.62     25.67 o 
  -5  20   6      106.91       89.55     18.11 o 
  -4  20   6        1.75        5.51     10.67 o 
  -3  20   6      188.80      192.33     22.55 o 
  -2  20   6        7.91       15.09     11.06 o 
  -1  20   6      137.77      117.72     18.27 o 
   0  20   6      625.64      515.14     44.56 o 
   1  20   6      217.09      165.97     62.33 o 
   2  20   6      284.88      277.90     25.58 o 
   3  20   6       41.56       38.87     16.04 o 
   4  20   6      152.58      127.77     30.85 o 
   5  20   6      133.13      179.07     35.14 o 
   6  20   6       48.78       25.97     34.92 o 
  -8  21   6       10.31       19.09     17.03 o 
  -7  21   6      140.20      167.22     25.30 o 
  -6  21   6      124.76      166.16     24.19 o 
  -5  21   6      394.02      512.00     34.35 o 
  -4  21   6      176.54      166.51     21.93 o 
  -3  21   6      151.85      140.68     20.54 o 
  -2  21   6      351.60      364.36     28.57 o 
  -1  21   6      107.33       48.65     27.40 o 
   0  21   6        0.04       11.26      9.73 o 
   1  21   6      345.29      320.00     30.66 o 
   2  21   6       76.37       83.21     17.39 o 
   3  21   6       23.23       26.70     20.87 o 
   4  21   6      169.42      178.86     35.82 o 
   5  21   6        1.21        8.90     21.08 o 
  -7  22   6        0.52        0.00     13.62 o 
  -6  22   6        5.36       17.97     14.48 o 
  -5  22   6       69.14       78.72     18.28 o 
  -4  22   6        0.03        7.27     12.60 o 
  -3  22   6        1.73       22.24     13.09 o 
  -2  22   6        4.35        4.32     10.56 o 
  -1  22   6       86.30      100.12     17.16 o 
   0  22   6      131.31      141.16     22.53 o 
   1  22   6       54.21       77.43     17.10 o 
   2  22   6       16.35       19.57     19.34 o 
   3  22   6        1.83        0.00     15.91 o 
   4  22   6       42.81       28.31     23.10 o 
   5  22   6        2.91       10.77     22.77 o 
  -7  23   6       16.52       21.50     14.80 o 
  -6  23   6        3.92        4.25     12.39 o 
  -5  23   6       59.47       50.06     16.06 o 
  -4  23   6       18.27       13.80     13.24 o 
  -3  23   6        1.75       17.28     13.37 o 
  -2  23   6      120.61       81.23     39.42 o 
  -1  23   6       31.09       34.32     14.39 o 
   0  23   6       46.66       65.91     16.38 o 
   1  23   6       14.42       27.41     20.40 o 
   2  23   6        4.69       10.63     19.35 o 
   3  23   6        0.70        0.00     18.87 o 
   4  23   6       11.61       10.31     21.50 o 
  -6  24   6       44.46       35.31     17.74 o 
  -5  24   6       45.83       28.60     16.01 o 
  -4  24   6       84.50       91.69     19.67 o 
  -3  24   6       14.98       22.59     14.21 o 
  -2  24   6        3.80       20.75     13.12 o 
  -1  24   6      279.64      271.88     27.04 o 
   0  24   6       13.13       14.01     18.55 o 
   1  24   6        0.19        2.89     19.58 o 
   2  24   6       14.68       16.96     19.76 o 
   3  24   6       24.52       44.25     23.96 o 
   4  24   6        0.06       30.51     24.47 o 
  -5  25   6      410.08      442.81     36.33 o 
  -4  25   6       90.55      127.12     23.06 o 
  -3  25   6       13.78       15.38     13.98 o 
  -2  25   6       44.08       42.44     15.55 o 
  -1  25   6        9.14       13.55     18.87 o 
   0  25   6      129.71      137.89     51.04 o 
   1  25   6       53.84       41.19     37.61 o 
   2  25   6       31.52       15.05     21.01 o 
   3  25   6        1.99        0.00     22.69 o 
  -4  26   6        3.60       14.55     15.36 o 
  -3  26   6       33.41       19.11     14.07 o 
  -2  26   6       10.14        7.80     19.60 o 
  -1  26   6       30.37       70.11     24.53 o 
   0  26   6       10.13       22.39     34.92 o 
   1  26   6       22.43       26.86     37.61 o 
   2  26   6       56.75      111.03     51.93 o 
  -3  27   6        5.46       21.32     21.15 o 
  -2  27   6        2.88       21.57     20.04 o 
  -1  27   6       63.24      115.45     29.69 o 
   0  27   6        4.98        1.79     39.40 o 
 -11   1   7        9.04       41.85     29.55 o 
 -10   1   7       21.65       38.79     13.60 o 
  -9   1   7        3.84        5.94      7.98 o 
  -8   1   7       73.22      105.01     12.48 o 
  -7   1   7      676.08      633.44     26.56 o 
  -6   1   7      640.40      643.02     22.36 o 
  -5   1   7      314.92      363.23     18.24 o 
  -4   1   7       30.61       38.62      6.92 o 
  -3   1   7     1832.57     2038.57    100.60 o 
  -2   1   7     1155.01     1094.46     49.16 o 
  -1   1   7      601.06      653.63     19.38 o 
   0   1   7        4.53        4.04      4.14 o 
   1   1   7      118.67      135.84      9.66 o 
   2   1   7      260.32      282.74     13.03 o 
   3   1   7      122.00      121.43     12.58 o 
   4   1   7       50.85       55.75      9.85 o 
   5   1   7       17.23        4.79      7.10 o 
   6   1   7       12.01        6.16      8.75 o 
   7   1   7       21.53       31.57     12.12 o 
   8   1   7       35.68       34.08     18.67 o 
 -11   2   7      284.53      290.83     74.62 o 
 -10   2   7       21.50       30.13     13.25 o 
  -9   2   7       23.25       29.38     13.61 o 
  -8   2   7       84.37       93.98     11.92 o 
  -7   2   7     1837.49     1795.50     40.24 o 
  -6   2   7      576.88      523.42     19.64 o 
  -5   2   7       15.78       17.75      5.88 o 
  -4   2   7       61.92       68.21      8.33 o 
  -3   2   7      934.07     1023.23     66.80 o 
  -2   2   7      730.75      762.02     41.46 o 
  -1   2   7      283.13      346.11     15.38 o 
   0   2   7      635.28      698.76     23.52 o 
   1   2   7        1.76        5.08      4.77 o 
   2   2   7      211.62      196.26     12.80 o 
   3   2   7     1487.23     1427.59     32.99 o 
   4   2   7       33.05       34.93      8.72 o 
   5   2   7      128.04      125.75     14.65 o 
   6   2   7        9.67       12.02      9.23 o 
   7   2   7        0.67        6.07     12.52 o 
   8   2   7       16.82        2.59     15.25 o 
 -11   3   7        8.04       21.06     16.40 o 
 -10   3   7        0.82        0.00     10.32 o 
  -9   3   7      206.70      221.77     22.99 o 
  -8   3   7      196.12      198.46     22.75 o 
  -7   3   7     1174.76     1081.86     29.73 o 
  -6   3   7      850.66      853.71     25.89 o 
  -5   3   7       18.97       22.62      6.94 o 
  -4   3   7      242.41      230.16     13.53 o 
  -3   3   7      116.66       94.13      8.82 o 
  -2   3   7       11.57       32.40      5.89 o 
  -1   3   7      545.32      534.40     24.87 o 
   0   3   7      554.52      554.01     18.70 o 
   1   3   7      115.26      121.37      9.41 o 
   2   3   7      198.85      181.21     12.65 o 
   3   3   7       10.31       27.71      8.04 o 
   4   3   7       98.80       72.80     10.98 o 
   5   3   7       55.58       62.79     11.29 o 
   6   3   7       12.35       27.11     10.66 o 
   7   3   7        5.23       18.17     12.26 o 
   8   3   7        0.36        0.22     15.30 o 
 -11   4   7       44.69       61.55     19.46 o 
 -10   4   7        2.99       16.08     12.13 o 
  -9   4   7       63.34       61.82     14.59 o 
  -8   4   7      423.07      386.54     27.16 o 
  -7   4   7      316.06      312.14     17.47 o 
  -6   4   7       76.68       87.47     10.49 o 
  -5   4   7     1548.08     1383.41     86.76 o 
  -4   4   7      321.02      289.61     40.34 o 
  -3   4   7     4371.32     4476.20    208.36 o 
  -2   4   7      259.91      320.81     12.08 o 
  -1   4   7     1505.73     1575.56     61.51 o 
   0   4   7      191.98      154.06     10.14 o 
   1   4   7       48.72       51.85      7.68 o 
   2   4   7      753.68      734.89     23.36 o 
   3   4   7      539.00      488.79     20.09 o 
   4   4   7       41.66       56.13     10.11 o 
   5   4   7      473.63      470.91     27.42 o 
   6   4   7       84.24      106.68     15.79 o 
   7   4   7       10.64        7.89     11.69 o 
   8   4   7       12.99        3.95     14.48 o 
 -11   5   7        0.84        0.00     13.94 o 
 -10   5   7       59.22       50.58     15.57 o 
  -9   5   7       71.77      100.00     17.75 o 
  -8   5   7      152.41      122.50     17.02 o 
  -7   5   7      389.26      385.99     24.51 o 
  -6   5   7     1756.46     1673.08     47.65 o 
  -5   5   7       51.49       54.02      8.38 o 
  -4   5   7        7.47       10.23      4.77 o 
  -3   5   7      101.67      175.25     11.58 o 
  -2   5   7       56.93       52.85      7.03 o 
  -1   5   7      105.71      105.97      8.79 o 
   0   5   7      325.13      311.75     13.18 o 
   1   5   7      878.10      802.88     28.95 o 
   2   5   7        2.88       17.95      6.10 o 
   3   5   7       29.21       28.19      7.74 o 
   4   5   7      154.97      140.84     13.91 o 
   5   5   7        0.57       13.74      8.12 o 
   6   5   7       61.38       62.65     15.42 o 
   7   5   7       63.24       60.90     16.56 o 
   8   5   7        5.71       22.02     16.69 o 
 -11   6   7        2.58       11.77     15.41 o 
 -10   6   7       18.83       35.20     13.84 o 
  -9   6   7     1078.18     1169.29     52.73 o 
  -8   6   7       25.73       47.92     12.91 o 
  -7   6   7      327.59      311.43     24.16 o 
  -6   6   7      328.76      275.27     25.98 o 
  -5   6   7       30.64       32.47      7.29 o 
  -4   6   7      217.50      234.56     15.56 o 
  -3   6   7       28.84       47.56      6.53 o 
  -2   6   7      173.82      180.77     15.19 o 
  -1   6   7       26.00       32.70      5.99 o 
   0   6   7      910.95      884.82     28.09 o 
   1   6   7       58.24       69.13      7.74 o 
   2   6   7        1.35        2.79      5.17 o 
   3   6   7       67.05       65.94      9.03 o 
   4   6   7        0.48        7.31      6.54 o 
   5   6   7      152.95      156.57     17.26 o 
   6   6   7      257.63      266.41     26.25 o 
   7   6   7       47.83       63.58     16.63 o 
   8   6   7        7.08        0.46     12.73 o 
 -11   7   7        6.22        6.02     15.76 o 
 -10   7   7      144.43      211.25     24.59 o 
  -9   7   7        3.51       17.04     12.46 o 
  -8   7   7        6.15        2.87      9.81 o 
  -7   7   7        0.98        0.00      7.37 o 
  -6   7   7      665.68      617.76     31.41 o 
  -5   7   7     1430.26     1275.02     45.76 o 
  -4   7   7        0.74        5.68      4.64 o 
  -3   7   7      928.83      867.86     70.74 o 
  -2   7   7     1235.80     1280.45     47.10 o 
  -1   7   7      177.50      205.21     11.92 o 
   0   7   7      204.58      187.38     11.15 o 
   1   7   7      662.44      574.61     16.65 o 
   2   7   7       55.25       71.51      9.38 o 
   3   7   7        0.06        2.84      5.61 o 
   4   7   7      271.88      297.07     18.83 o 
   5   7   7       41.37       38.16     12.64 o 
   6   7   7        0.10        3.71     10.90 o 
   7   7   7       33.36       32.14     14.74 o 
   8   7   7       23.85       30.65     15.25 o 
 -11   8   7        2.18        4.49     15.26 o 
 -10   8   7       60.51       68.88     16.79 o 
  -9   8   7       13.83       15.53     12.82 o 
  -8   8   7       47.33       47.76     13.38 o 
  -7   8   7       15.07       22.33     10.15 o 
  -6   8   7      152.19      168.76     19.21 o 
  -5   8   7      215.48      205.39     19.31 o 
  -4   8   7      117.59      117.77     12.86 o 
  -3   8   7      165.97      202.56     11.83 o 
  -2   8   7       54.05       71.44      8.14 o 
  -1   8   7      113.92      103.56      9.30 o 
   0   8   7      524.77      501.74     15.69 o 
   1   8   7      186.37      226.55     12.52 o 
   2   8   7       13.01       11.73      5.93 o 
   3   8   7        0.17        4.67      5.51 o 
   4   8   7       12.53       12.11      8.31 o 
   5   8   7        2.42       12.63     10.17 o 
   6   8   7        6.18        3.57     10.73 o 
   7   8   7        1.60        5.09     11.02 o 
   8   8   7        0.88        0.00     13.63 o 
 -10   9   7       53.65       50.96     15.93 o 
  -9   9   7      214.15      236.64     25.35 o 
  -8   9   7       10.68       19.61     11.38 o 
  -7   9   7      318.58      272.07     24.27 o 
  -6   9   7      327.07      264.29     22.68 o 
  -5   9   7      647.92      587.65     23.82 o 
  -4   9   7     1150.99     1074.93     48.67 o 
  -3   9   7      780.73      759.73     56.91 o 
  -2   9   7       30.24       31.01      5.92 o 
  -1   9   7       40.86       34.25      6.58 o 
   0   9   7      162.27      153.06     11.43 o 
   1   9   7      497.14      495.13     15.97 o 
   2   9   7      182.25      166.29     12.94 o 
   3   9   7       37.18       52.37      9.08 o 
   4   9   7      326.46      324.53     22.04 o 
   5   9   7        0.01       11.12     10.62 o 
   6   9   7        1.31        1.07     10.79 o 
   7   9   7        3.62        6.88     11.71 o 
   8   9   7        4.67        8.87     14.34 o 
 -10  10   7       39.77       42.23     15.05 o 
  -9  10   7      610.51      611.15     38.01 o 
  -8  10   7      660.22      655.57     36.32 o 
  -7  10   7       99.72      101.71     16.77 o 
  -6  10   7        2.88        3.90      8.77 o 
  -5  10   7      234.08      255.47     18.68 o 
  -4  10   7      333.19      324.97     19.77 o 
  -3  10   7      110.95      119.05     13.47 o 
  -2  10   7      170.81      183.11     15.31 o 
  -1  10   7      137.88      167.07     11.55 o 
   0  10   7      648.56      562.87     17.79 o 
   1  10   7        0.29        7.23      5.18 o 
   2  10   7       79.10       78.81     10.06 o 
   3  10   7       36.96       60.18     10.33 o 
   4  10   7        0.84        4.99      8.93 o 
   5  10   7      154.78      142.34     19.79 o 
   6  10   7       82.30      101.95     18.51 o 
   7  10   7        9.07       16.26     13.44 o 
   8  10   7        2.41        1.74     14.07 o 
 -10  11   7       66.60       79.21     21.68 o 
  -9  11   7      120.24      118.24     19.85 o 
  -8  11   7       86.67      135.16     20.00 o 
  -7  11   7       15.71       19.38     10.49 o 
  -6  11   7      381.21      405.70     26.50 o 
  -5  11   7      672.00      655.36     38.00 o 
  -4  11   7       11.00       17.45      7.86 o 
  -3  11   7        9.11        9.46      7.04 o 
  -2  11   7      270.63      281.59     18.81 o 
  -1  11   7      810.40      707.09     19.43 o 
   0  11   7      375.03      362.66     15.50 o 
   1  11   7      119.59      123.64     11.19 o 
   2  11   7       33.15       39.30      9.03 o 
   3  11   7       17.47       21.81      8.14 o 
   4  11   7      131.20       99.15     16.62 o 
   5  11   7       69.84       81.49     16.18 o 
   6  11   7       20.60       16.99     13.06 o 
   7  11   7        5.80       30.49     14.45 o 
 -10  12   7        4.63        3.47     13.95 o 
  -9  12   7      154.93      146.69     21.39 o 
  -8  12   7       39.83       45.96     14.16 o 
  -7  12   7       72.64       86.07     16.42 o 
  -6  12   7       22.75       21.88     10.46 o 
  -5  12   7        0.39       10.16      8.69 o 
  -4  12   7       18.46       22.76      8.33 o 
  -3  12   7     1066.04     1025.99     31.10 o 
  -2  12   7      700.83      681.06     28.51 o 
  -1  12   7       84.99       81.99     11.71 o 
   0  12   7      558.42      522.99     17.87 o 
   1  12   7      856.84      860.38     28.53 o 
   2  12   7       19.48       16.68      8.68 o 
   3  12   7      304.53      297.77     21.36 o 
   4  12   7        0.39        0.64      9.49 o 
   5  12   7       30.82       33.82     12.93 o 
   6  12   7       11.36        7.30     11.65 o 
   7  12   7       69.81       54.94     17.25 o 
 -10  13   7       11.65       22.09     16.05 o 
  -9  13   7      114.35      148.48     22.05 o 
  -8  13   7        2.48        8.40     11.28 o 
  -7  13   7        0.74        4.30      9.77 o 
  -6  13   7      877.45      767.07     34.43 o 
  -5  13   7      267.73      295.12     25.01 o 
  -4  13   7      648.11      595.11     26.09 o 
  -3  13   7     1540.83     1480.14     59.63 o 
  -2  13   7      199.18      214.44     17.72 o 
  -1  13   7      248.09      171.87     45.86 o 
   0  13   7      276.30      327.57     20.14 o 
   1  13   7      331.93      343.58     20.50 o 
   2  13   7      302.01      226.15     34.96 o 
   3  13   7      429.58      423.72     23.73 o 
   4  13   7       13.34       15.48     11.60 o 
   5  13   7       28.51       17.55     12.13 o 
   6  13   7        8.11       18.73     13.31 o 
   7  13   7       18.64       24.92     14.41 o 
 -10  14   7        0.34        6.92     15.54 o 
  -9  14   7        8.30        0.23     12.26 o 
  -8  14   7       44.19       43.96     16.41 o 
  -7  14   7       85.35       98.28     18.26 o 
  -6  14   7       33.86       43.12     13.44 o 
  -5  14   7       27.00       31.66     11.22 o 
  -4  14   7      232.06      222.27     21.99 o 
  -3  14   7      487.98      436.24     24.28 o 
  -2  14   7        5.13        5.21      7.41 o 
  -1  14   7      145.15      152.41     16.00 o 
   0  14   7      409.60      354.56     21.73 o 
   1  14   7       52.13       57.67     13.95 o 
   2  14   7       36.63       44.17     10.80 o 
   3  14   7      636.92      601.18     27.06 o 
   4  14   7        1.27        9.94      9.25 o 
   5  14   7        2.50       10.85     12.04 o 
   6  14   7       13.13       22.03     13.65 o 
   7  14   7       29.47       58.18     18.19 o 
  -9  15   7        4.15        0.00     12.29 o 
  -8  15   7      152.00      179.75     24.13 o 
  -7  15   7      102.58      112.18     19.32 o 
  -6  15   7       17.27       18.38     11.30 o 
  -5  15   7      419.32      414.12     28.62 o 
  -4  15   7      296.43      284.46     32.44 o 
  -3  15   7      108.67       93.61     13.79 o 
  -2  15   7     1454.08     1378.05     46.74 o 
  -1  15   7      677.71      630.83     25.86 o 
   0  15   7        2.66        3.02      7.58 o 
   1  15   7        1.03        6.20      8.96 o 
   2  15   7      239.79      251.66     20.31 o 
   3  15   7       14.54       16.80      9.56 o 
   4  15   7       17.28       37.31     12.01 o 
   5  15   7       37.88       44.48     14.97 o 
   6  15   7        0.97        3.74     11.83 o 
  -9  16   7        1.36        2.91     13.19 o 
  -8  16   7      233.77      288.11     33.47 o 
  -7  16   7       26.73       15.21     13.41 o 
  -6  16   7      113.44      130.30     20.14 o 
  -5  16   7       15.68       12.32     10.64 o 
  -4  16   7        0.76        5.13      9.09 o 
  -3  16   7      100.78      106.22     17.01 o 
  -2  16   7       63.07       69.25     12.80 o 
  -1  16   7       23.46       26.94      9.98 o 
   0  16   7      200.94      187.15     17.93 o 
   1  16   7      211.89      215.88     22.38 o 
   2  16   7       50.04       66.23     15.08 o 
   3  16   7       19.07       19.79     10.59 o 
   4  16   7      206.52      180.71     19.62 o 
   5  16   7       24.28       10.41     12.07 o 
   6  16   7       55.36       62.97     17.17 o 
  -9  17   7        8.90       15.92     14.19 o 
  -8  17   7       23.82       20.23     14.74 o 
  -7  17   7      166.73      195.75     25.31 o 
  -6  17   7      317.05      279.68     27.36 o 
  -5  17   7      374.90      373.23     29.67 o 
  -4  17   7       80.38       97.18     17.10 o 
  -3  17   7        4.50        0.00      9.44 o 
  -2  17   7      545.55      527.36     25.15 o 
  -1  17   7      110.74      121.83     15.80 o 
   0  17   7       27.59       26.55      9.44 o 
   1  17   7      507.80      502.28     28.70 o 
   2  17   7       13.65       25.56     12.48 o 
   3  17   7       43.53       40.94     13.27 o 
   4  17   7       37.99       14.52     10.78 o 
   5  17   7        7.05        1.82     12.71 o 
   6  17   7        7.52       20.54     23.73 o 
  -8  18   7       20.49       51.17     17.11 o 
  -7  18   7        7.80       21.56     13.50 o 
  -6  18   7      166.99      179.42     23.84 o 
  -5  18   7       12.50        6.73     11.81 o 
  -4  18   7       19.08        7.31     11.33 o 
  -3  18   7      299.37      317.52     26.83 o 
  -2  18   7       79.10       87.89     16.21 o 
  -1  18   7       72.58       52.10     12.75 o 
   0  18   7      369.44      345.47     44.07 o 
   1  18   7       42.95       44.47     13.81 o 
   2  18   7      144.96      105.91     17.79 o 
   3  18   7      468.89      331.50    126.92 o 
   4  18   7       17.12       23.54     14.18 o 
   5  18   7        0.00        0.00     12.75 o 
   6  18   7       87.41       99.06     30.12 o 
  -8  19   7        0.09        2.74     15.00 o 
  -7  19   7        6.05       13.75     13.81 o 
  -6  19   7       63.93       56.21     16.28 o 
  -5  19   7      251.45      266.97     27.39 o 
  -4  19   7        3.34        0.00     10.96 o 
  -3  19   7      115.26      133.90     19.91 o 
  -2  19   7      338.19      375.95     28.92 o 
  -1  19   7       56.67       76.16     13.72 o 
   0  19   7        1.96       14.07      9.82 o 
   1  19   7       39.43       38.37     13.49 o 
   2  19   7        0.32        6.28     11.31 o 
   3  19   7        0.82        2.56     12.60 o 
   4  19   7        4.82        6.83     12.82 o 
   5  19   7       44.12       41.19     33.13 o 
  -8  20   7      112.75      125.88     24.43 o 
  -7  20   7        1.78        0.00     13.08 o 
  -6  20   7        5.18        0.97     12.43 o 
  -5  20   7      136.78       94.49     19.02 o 
  -4  20   7       65.46       66.76     19.00 o 
  -3  20   7      296.41      314.09     28.50 o 
  -2  20   7      253.34      254.71     25.68 o 
  -1  20   7      144.23      179.08     19.53 o 
   0  20   7      103.04       89.61     17.68 o 
   1  20   7       33.26       34.46     17.58 o 
   2  20   7       16.18       19.50     13.41 o 
   3  20   7        7.29       14.19     13.70 o 
   4  20   7        3.30       28.34     21.42 o 
   5  20   7       16.29       27.76     34.03 o 
  -7  21   7       16.68       27.40     16.28 o 
  -6  21   7        0.15        0.00     11.29 o 
  -5  21   7        6.77        4.19     12.68 o 
  -4  21   7       23.21       23.27     14.08 o 
  -3  21   7       18.02       28.59     14.19 o 
  -2  21   7        0.27        6.78     12.08 o 
  -1  21   7      517.58      561.56     32.22 o 
   0  21   7       32.45       35.99     13.46 o 
   1  21   7      143.71      127.84     24.88 o 
   2  21   7        3.82        8.32     12.82 o 
   3  21   7        0.33       19.25     20.89 o 
   4  21   7       21.43       32.69     24.37 o 
  -7  22   7       29.79       39.09     18.28 o 
  -6  22   7        1.23        0.00     13.10 o 
  -5  22   7       43.92       53.23     16.84 o 
  -4  22   7       36.59       39.99     15.49 o 
  -3  22   7       23.17       28.83     14.87 o 
  -2  22   7       49.80       43.55     15.52 o 
  -1  22   7      230.20      229.10     25.69 o 
   0  22   7        1.25        0.00     11.80 o 
   1  22   7      119.43      108.23     31.05 o 
   2  22   7       54.62       73.87     27.23 o 
   3  22   7       23.86       32.36     23.40 o 
   4  22   7        1.81        0.00     21.20 o 
  -6  23   7       91.76      133.03     23.76 o 
  -5  23   7      269.61      310.92     31.37 o 
  -4  23   7       46.67       81.31     18.81 o 
  -3  23   7        9.75        2.74     12.43 o 
  -2  23   7      137.89      183.75     24.19 o 
  -1  23   7        3.90        0.00     11.42 o 
   0  23   7       31.63       22.67     17.66 o 
   1  23   7      101.79      104.99     20.86 o 
   2  23   7      114.99      159.21     35.46 o 
   3  23   7        1.16       29.00     24.47 o 
  -5  24   7        0.09       18.20     16.01 o 
  -4  24   7        2.51        7.74     14.66 o 
  -3  24   7        9.26       30.58     15.34 o 
  -2  24   7       88.09      105.25     20.55 o 
  -1  24   7        7.83        0.00     12.55 o 
   0  24   7       30.36       48.99     19.68 o 
   1  24   7        8.60       14.89     22.13 o 
   2  24   7        0.16        0.00     21.84 o 
  -4  25   7       92.39      124.15     23.49 o 
  -3  25   7       34.39       41.46     17.14 o 
  -2  25   7       28.61       31.69     15.40 o 
  -1  25   7       62.83       59.22     18.56 o 
   0  25   7       30.76       24.18     38.50 o 
   1  25   7       83.32        6.27     36.71 o 
  -3  26   7       42.04       60.37     18.74 o 
  -2  26   7       17.96       11.13     14.77 o 
  -1  26   7      188.21      288.32     68.95 o 
   0  26   7       40.04        0.00     38.50 o 
 -10   0   8      285.05      313.39     59.99 o 
  -9   0   8      173.48      207.28     25.63 o 
  -8   0   8      117.40      124.43     19.73 o 
  -7   0   8      662.53      667.12     35.89 o 
  -6   0   8     1543.42     1474.97     68.33 o 
  -5   0   8     1879.05     1891.67    154.57 o 
  -4   0   8     1106.36     1305.13     94.64 o 
  -3   0   8       21.80        9.72      6.65 o 
  -2   0   8     1022.94      876.17     62.68 o 
  -1   0   8        4.75       27.79      8.49 o 
   0   0   8     1747.27     1633.90     87.76 o 
   1   0   8       59.85       74.22     12.11 o 
   2   0   8     4119.74     3610.37     89.89 o 
   3   0   8     2994.25     2528.38     85.20 o 
   4   0   8     1481.32     1303.66     50.31 o 
   5   0   8      354.09      334.83     32.09 o 
   6   0   8       13.48        6.10     12.04 o 
   7   0   8      161.12      108.37     23.46 o 
   8   0   8      122.00      138.79     53.72 o 
 -11   1   8       17.87       71.63     27.14 o 
 -10   1   8       61.44       79.71     20.33 o 
  -9   1   8        0.19        6.80     10.55 o 
  -8   1   8        4.95        1.44      7.39 o 
  -7   1   8       13.88       17.49      8.00 o 
  -6   1   8       47.45       54.29     10.13 o 
  -5   1   8        4.71       26.60      7.53 o 
  -4   1   8       60.02       92.90     11.25 o 
  -3   1   8      324.84      337.05     21.45 o 
  -2   1   8      189.56      162.56     11.08 o 
  -1   1   8      490.67      419.88     22.76 o 
   0   1   8       30.06       41.05      7.14 o 
   1   1   8       19.06       29.78      6.28 o 
   2   1   8      320.37      317.97     19.06 o 
   3   1   8        3.93       45.42     10.39 o 
   4   1   8       37.70       67.89     11.92 o 
   5   1   8        1.80       15.38      8.81 o 
   6   1   8        0.25        7.88      8.67 o 
   7   1   8       25.53       36.33     13.27 o 
   8   1   8       20.38       34.55     26.27 o 
 -11   2   8       75.36      100.88     48.80 o 
 -10   2   8       47.18       53.26     16.30 o 
  -9   2   8      332.51      293.85     26.70 o 
  -8   2   8      206.83      244.16     26.51 o 
  -7   2   8      136.93      180.53     16.51 o 
  -6   2   8      302.50      297.47     18.73 o 
  -5   2   8      787.30      923.71     52.34 o 
  -4   2   8      516.61      556.74     33.59 o 
  -3   2   8        2.50        6.95      4.58 o 
  -2   2   8     1607.29     1662.33     98.32 o 
  -1   2   8      196.74      153.32     15.97 o 
   0   2   8       40.29       80.85      8.62 o 
   1   2   8      329.00      289.91     13.64 o 
   2   2   8     2036.22     1912.82     39.03 o 
   3   2   8      965.56      936.53     28.98 o 
   4   2   8      232.01      209.69     17.79 o 
   5   2   8       14.80        9.98      7.85 o 
   6   2   8        3.39        5.92      8.59 o 
   7   2   8       80.11       75.70     18.10 o 
   8   2   8       33.25       27.54     19.94 o 
 -11   3   8        0.01        3.12     12.64 o 
 -10   3   8      161.12      153.48     22.22 o 
  -9   3   8      189.09      189.39     22.58 o 
  -8   3   8        9.52       10.41     10.30 o 
  -7   3   8      151.89      172.24     15.10 o 
  -6   3   8       16.75       36.54      8.15 o 
  -5   3   8       70.93       89.40     10.71 o 
  -4   3   8       24.40       32.94      6.93 o 
  -3   3   8       13.86       17.64      5.48 o 
  -2   3   8       13.56       41.61      6.59 o 
  -1   3   8     1202.23      969.61     31.06 o 
   0   3   8      308.70      290.69     13.22 o 
   1   3   8       12.64       16.67      5.55 o 
   2   3   8        2.40        9.92      6.36 o 
   3   3   8       82.95      106.04     12.82 o 
   4   3   8       11.15       17.76      8.50 o 
   5   3   8        5.09        6.31      8.18 o 
   6   3   8        3.60        7.37      9.17 o 
   7   3   8       26.67       38.35     15.04 o 
   8   3   8       19.05        8.02     17.64 o 
 -11   4   8       35.73       34.74     16.01 o 
 -10   4   8       29.87       33.34     14.60 o 
  -9   4   8      660.76      595.86     32.66 o 
  -8   4   8      375.25      358.62     27.24 o 
  -7   4   8      511.16      456.35     26.74 o 
  -6   4   8      143.92      158.69     13.57 o 
  -5   4   8       90.18       95.65     11.05 o 
  -4   4   8       86.17      111.12     10.45 o 
  -3   4   8        0.30        4.79      5.16 o 
  -2   4   8       12.76       13.76      5.16 o 
  -1   4   8       19.12       13.11      5.28 o 
   0   4   8      143.65      140.30     10.65 o 
   1   4   8        6.25        1.94      4.77 o 
   2   4   8      179.07      207.40     14.18 o 
   3   4   8      273.00      254.03     18.35 o 
   4   4   8        5.17        6.22      7.32 o 
   5   4   8       35.65       43.43     11.20 o 
   6   4   8       72.74       75.39     17.90 o 
   7   4   8        8.92        1.74     12.24 o 
 -11   5   8        1.61       13.94     14.22 o 
 -10   5   8       59.62       78.46     18.35 o 
  -9   5   8      236.93      228.80     24.95 o 
  -8   5   8       18.83       20.36     11.13 o 
  -7   5   8       22.17       15.44      9.72 o 
  -6   5   8      195.64      171.67     18.74 o 
  -5   5   8       12.12       19.64      6.93 o 
  -4   5   8     2494.65     2305.53    165.66 o 
  -3   5   8      223.37      250.63     13.93 o 
  -2   5   8        0.48        3.09      4.77 o 
  -1   5   8      360.33      362.66     16.50 o 
   0   5   8      155.70      166.40     11.58 o 
   1   5   8        0.06        0.84      4.98 o 
   2   5   8      341.74      348.02     17.07 o 
   3   5   8       24.11       28.39      8.79 o 
   4   5   8       71.52       70.16     11.43 o 
   5   5   8       29.07       47.00     11.09 o 
   6   5   8        0.65        1.88     11.87 o 
   7   5   8        6.22        4.78     12.58 o 
 -10   6   8        7.56       11.50     12.87 o 
  -9   6   8        3.18       14.49     12.36 o 
  -8   6   8      203.52      186.23     21.99 o 
  -7   6   8      167.44      195.57     21.36 o 
  -6   6   8      143.87      133.04     17.61 o 
  -5   6   8      735.27      713.31     43.65 o 
  -4   6   8      123.13      116.18     14.61 o 
  -3   6   8     1036.87     1043.07     54.51 o 
  -2   6   8      139.89      143.61     11.16 o 
  -1   6   8      402.57      399.59     16.16 o 
   0   6   8       13.24       13.25      5.52 o 
   1   6   8        1.08        4.00      4.98 o 
   2   6   8       30.05       28.73      7.60 o 
   3   6   8      250.50      321.71     20.24 o 
   4   6   8        7.02       17.07      8.29 o 
   5   6   8       22.36       15.43      8.98 o 
   6   6   8       17.64       20.56     12.81 o 
   7   6   8       28.43       39.93     15.68 o 
 -10   7   8       51.49       51.71     15.91 o 
  -9   7   8      129.37      138.61     21.26 o 
  -8   7   8        0.26       11.58     11.06 o 
  -7   7   8        0.07        3.79      8.80 o 
  -6   7   8       98.34      131.32     16.95 o 
  -5   7   8       23.30       22.04      8.18 o 
  -4   7   8      403.77      315.72     19.98 o 
  -3   7   8      300.69      312.64     25.04 o 
  -2   7   8        7.45       15.85      5.78 o 
  -1   7   8        2.55       16.75      5.71 o 
   0   7   8      208.96      173.86     15.86 o 
   1   7   8        2.36        4.88      5.59 o 
   2   7   8       47.32       52.23      8.79 o 
   3   7   8       79.25      100.86     12.37 o 
   4   7   8       44.08       43.23     10.08 o 
   5   7   8        2.29        9.61     10.76 o 
   6   7   8        0.09        7.90     11.71 o 
   7   7   8        4.85       18.05     13.65 o 
 -10   8   8        0.40        2.23     12.55 o 
  -9   8   8      816.05      894.77     40.64 o 
  -8   8   8       10.78       25.74     11.79 o 
  -7   8   8       72.50       62.21     13.49 o 
  -6   8   8       83.67      102.57     15.62 o 
  -5   8   8       18.80       23.88      8.64 o 
  -4   8   8       65.04       76.73     12.13 o 
  -3   8   8      625.26      435.03     78.84 o 
  -2   8   8      184.84      216.24     13.26 o 
  -1   8   8      590.89      565.45     19.09 o 
   0   8   8       41.30       38.24      7.00 o 
   1   8   8       93.18      103.29     10.84 o 
   2   8   8       47.22       49.21      8.76 o 
   3   8   8      107.86      116.40     13.52 o 
   4   8   8      139.90      137.38     15.13 o 
   5   8   8        5.14       10.05     10.47 o 
   6   8   8      160.93      172.92     23.43 o 
   7   8   8       13.11       12.99     13.41 o 
 -10   9   8        0.46        5.33     13.00 o 
  -9   9   8        7.52        3.56     11.86 o 
  -8   9   8      108.05      133.42     19.82 o 
  -7   9   8       23.61       36.79     12.90 o 
  -6   9   8      135.03      194.83     20.93 o 
  -5   9   8      176.67      148.44     15.58 o 
  -4   9   8     1100.53      920.46     54.89 o 
  -3   9   8      146.63      121.42     13.53 o 
  -2   9   8       11.79       23.14      6.74 o 
  -1   9   8      853.59      908.73     27.16 o 
   0   9   8      270.07      224.32     13.33 o 
   1   9   8      145.02      132.90     12.47 o 
   2   9   8       56.43       61.28      9.73 o 
   3   9   8        4.24       12.04      8.20 o 
   4   9   8       13.57        9.07     10.71 o 
   5   9   8       80.63       74.19     16.75 o 
   6   9   8        2.47        1.79     11.63 o 
   7   9   8       17.50       16.72     14.41 o 
 -10  10   8      175.71      196.13     25.00 o 
  -9  10   8        2.15        3.67     12.34 o 
  -8  10   8       64.51       51.72     14.40 o 
  -7  10   8       17.75       10.13      9.74 o 
  -6  10   8      354.61      359.98     27.04 o 
  -5  10   8      756.46      732.69     28.03 o 
  -4  10   8       12.22       18.03      8.33 o 
  -3  10   8      338.44      366.65     20.60 o 
  -2  10   8      161.39      151.99     15.46 o 
  -1  10   8      280.71      303.70     15.37 o 
   0  10   8      164.77      142.97     12.30 o 
   1  10   8       81.81       92.85     10.93 o 
   2  10   8      221.58      240.24     16.34 o 
   3  10   8      477.19      415.71     21.60 o 
   4  10   8       14.82        9.66      9.82 o 
   5  10   8      174.63      166.76     22.71 o 
   6  10   8       18.87       19.86     13.78 o 
   7  10   8        9.29       16.09     15.03 o 
 -10  11   8       12.58       25.84     14.69 o 
  -9  11   8       69.12       85.21     18.52 o 
  -8  11   8        7.50        9.19     10.59 o 
  -7  11   8       58.04       55.66     14.76 o 
  -6  11   8       14.07       19.36     10.57 o 
  -5  11   8      168.44      171.29     17.16 o 
  -4  11   8      801.56      816.24     33.24 o 
  -3  11   8      686.26      653.64     42.53 o 
  -2  11   8       26.11       34.03      9.26 o 
  -1  11   8        8.40       13.39      7.88 o 
   0  11   8        0.81       12.89      6.75 o 
   1  11   8     1004.15      929.58     56.67 o 
   2  11   8       36.04       51.55      9.61 o 
   3  11   8       74.79       71.71     11.74 o 
   4  11   8      305.71      312.76     27.67 o 
   5  11   8       94.98       94.26     19.03 o 
   6  11   8        0.39        0.00     11.95 o 
   7  11   8        0.00       20.66     14.97 o 
 -10  12   8       69.29       86.40     20.31 o 
  -9  12   8      137.27      153.71     22.69 o 
  -8  12   8       18.15       24.94     13.17 o 
  -7  12   8       37.31       40.28     13.69 o 
  -6  12   8      658.30      612.55     34.25 o 
  -5  12   8       42.86       34.82     11.61 o 
  -4  12   8      196.68      177.02     17.36 o 
  -3  12   8      172.38      175.37     17.21 o 
  -2  12   8       11.15        9.03      7.31 o 
  -1  12   8       41.66       29.66      9.56 o 
   0  12   8      717.34      703.36     27.30 o 
   1  12   8       26.81       24.05      8.45 o 
   2  12   8      319.77      320.45     20.21 o 
   3  12   8      147.98      160.85     18.01 o 
   4  12   8       88.80      119.98     19.67 o 
   5  12   8      313.54      288.48     28.30 o 
   6  12   8       11.15        0.00     11.23 o 
  -9  13   8       75.38       82.51     18.60 o 
  -8  13   8       24.10       33.93     14.41 o 
  -7  13   8      428.29      426.19     33.60 o 
  -6  13   8       62.99       71.19     15.53 o 
  -5  13   8      237.78      221.00     23.23 o 
  -4  13   8       24.66       36.78     10.34 o 
  -3  13   8       79.70       93.82     13.69 o 
  -2  13   8      181.84      145.75     15.71 o 
  -1  13   8      102.38       87.90     13.35 o 
   0  13   8      470.96      497.21     32.03 o 
   1  13   8      292.42      297.01     21.45 o 
   2  13   8       94.68       87.34     14.04 o 
   3  13   8       49.47       73.79     14.36 o 
   4  13   8       91.11       86.61     17.52 o 
   5  13   8        6.31       24.24     13.20 o 
   6  13   8       13.42       19.64     13.72 o 
  -9  14   8        2.94       10.17     13.26 o 
  -8  14   8       35.02       32.56     13.23 o 
  -7  14   8      148.27      176.48     27.92 o 
  -6  14   8       18.89       17.99     11.29 o 
  -5  14   8      235.99      250.17     27.24 o 
  -4  14   8       38.76       44.39     12.26 o 
  -3  14   8      134.77      120.44     15.66 o 
  -2  14   8      452.34      417.09     22.26 o 
  -1  14   8      128.29      137.96     15.94 o 
   0  14   8        2.50        2.09      7.82 o 
   1  14   8       49.02       81.11     15.99 o 
   2  14   8        0.59        9.32      9.32 o 
   3  14   8       77.81       85.59     15.28 o 
   4  14   8       18.59       11.11     12.50 o 
   5  14   8        6.89       10.31     13.02 o 
   6  14   8        5.65        6.03     13.18 o 
  -9  15   8       21.04       47.38     17.47 o 
  -8  15   8        0.88        5.86     12.02 o 
  -7  15   8        7.14       18.80     12.84 o 
  -6  15   8        2.77        2.88     11.11 o 
  -5  15   8       68.94       81.57     15.55 o 
  -4  15   8       24.22       27.25     10.95 o 
  -3  15   8      236.71      221.01     19.84 o 
  -2  15   8       33.57       49.92     11.59 o 
  -1  15   8       25.77       24.72      9.41 o 
   0  15   8       83.81       57.81     14.59 o 
   1  15   8       90.19      116.27     18.09 o 
   2  15   8        8.21        8.64     10.42 o 
   3  15   8        0.10        4.58     10.64 o 
   4  15   8        0.01        0.00     11.69 o 
   5  15   8        2.72        1.99     12.53 o 
   6  15   8        2.82        2.23     13.68 o 
  -9  16   8        5.87       20.10     15.61 o 
  -8  16   8       35.66       42.61     15.56 o 
  -7  16   8      155.05      182.45     24.04 o 
  -6  16   8      203.59      222.26     28.30 o 
  -5  16   8      230.58      208.62     24.06 o 
  -4  16   8        0.38        7.57     10.32 o 
  -3  16   8       90.19       58.12     14.27 o 
  -2  16   8       24.78       45.19     11.51 o 
  -1  16   8      367.89      324.63     32.63 o 
   0  16   8       18.96       15.79     11.72 o 
   1  16   8       96.18       74.47     16.30 o 
   2  16   8      202.26      207.50     24.15 o 
   3  16   8      355.36      322.72     28.53 o 
   4  16   8        0.34        0.00     12.63 o 
   5  16   8        4.83        0.71     13.04 o 
  -8  17   8       39.32       56.70     18.25 o 
  -7  17   8      170.73      195.39     24.87 o 
  -6  17   8       26.12        9.97     12.39 o 
  -5  17   8        0.31        6.08     11.50 o 
  -4  17   8      138.99      137.40     19.66 o 
  -3  17   8      128.68       97.67     17.90 o 
  -2  17   8      190.03      213.89     20.43 o 
  -1  17   8      728.10      639.87     28.66 o 
   0  17   8      205.88      167.06     21.35 o 
   1  17   8       96.39       71.72     16.61 o 
   2  17   8        3.77        0.00     11.29 o 
   3  17   8       61.68       72.60     17.42 o 
   4  17   8       47.71       42.97     18.54 o 
   5  17   8        1.42        5.33     14.36 o 
  -8  18   8        4.60        7.75     16.07 o 
  -7  18   8       71.20       83.64     18.81 o 
  -6  18   8       30.88       65.21     17.16 o 
  -5  18   8       55.64       67.95     16.62 o 
  -4  18   8       14.50       15.03     12.11 o 
  -3  18   8       44.67       68.49     16.37 o 
  -2  18   8       90.03      112.23     16.43 o 
  -1  18   8       97.99       92.20     15.54 o 
   0  18   8       86.88      102.39     18.26 o 
   1  18   8        5.19       27.68     13.05 o 
   2  18   8       58.93       53.79     15.97 o 
   3  18   8       16.84       23.68     13.76 o 
   4  18   8        0.47        0.00     14.46 o 
   5  18   8       23.66        7.17     16.55 o 
  -7  19   8       44.88       58.52     17.24 o 
  -6  19   8       50.40       70.90     17.98 o 
  -5  19   8        2.49        1.19     11.46 o 
  -4  19   8      540.82      548.39     34.96 o 
  -3  19   8        0.44        0.00     11.20 o 
  -2  19   8      247.47      230.96     25.48 o 
  -1  19   8      236.21      256.65     23.29 o 
   0  19   8       11.12       10.64     11.16 o 
   1  19   8      129.08      147.71     21.96 o 
   2  19   8        2.60        8.97     13.02 o 
   3  19   8        3.80       12.84     14.30 o 
   4  19   8       33.70        0.00     15.19 o 
  -7  20   8        1.04        0.00     13.95 o 
  -6  20   8       33.71       35.21     15.32 o 
  -5  20   8       50.10       73.21     17.00 o 
  -4  20   8        7.16       27.22     14.70 o 
  -3  20   8       25.59       44.77     14.55 o 
  -2  20   8       29.86       25.63     13.98 o 
  -1  20   8       30.19       29.33     12.11 o 
   0  20   8       68.43       39.81     15.39 o 
   1  20   8       80.36       97.93     19.88 o 
   2  20   8      105.43       81.13     18.85 o 
   3  20   8        6.53       16.51     13.54 o 
   4  20   8       52.62       74.32     43.88 o 
  -6  21   8      171.82      172.32     24.35 o 
  -5  21   8       62.95       65.53     17.68 o 
  -4  21   8      399.58      417.92     34.50 o 
  -3  21   8        0.01        0.00     12.28 o 
  -2  21   8      126.91      131.43     21.75 o 
  -1  21   8       30.51       37.92     15.18 o 
   0  21   8        5.66        9.89     13.72 o 
   1  21   8      118.36      115.54     21.55 o 
   2  21   8       25.58        9.44     13.41 o 
   3  21   8       16.85       12.45     15.55 o 
  -6  22   8        0.29       11.15     15.80 o 
  -5  22   8        7.46        9.42     14.52 o 
  -4  22   8        2.28        4.55     13.84 o 
  -3  22   8       80.63       76.65     19.02 o 
  -2  22   8        6.92       25.51     14.58 o 
  -1  22   8        3.29        6.10     16.12 o 
   0  22   8       10.39        0.00     12.98 o 
   1  22   8       36.00       22.51     14.01 o 
   2  22   8        9.74        3.31     14.75 o 
   3  22   8        2.28       14.89     24.60 o 
  -5  23   8       13.82        7.32     14.89 o 
  -4  23   8       72.88       68.84     19.64 o 
  -3  23   8        0.39       14.36     14.48 o 
  -2  23   8       28.70       16.04     13.81 o 
  -1  23   8       12.72        1.65     16.34 o 
   0  23   8        6.75       12.35     16.95 o 
   1  23   8      116.46       66.84     17.62 o 
   2  23   8        8.67       35.88     25.39 o 
  -4  24   8       16.18       10.73     14.92 o 
  -3  24   8      153.29      173.88     25.25 o 
  -2  24   8       18.73       20.71     15.23 o 
  -1  24   8        7.23       21.53     19.49 o 
   0  24   8        0.59       16.18     17.31 o 
   1  24   8       14.22       19.58     24.09 o 
  -2  25   8        0.18        3.13     14.66 o 
  -1  25   8        1.33        1.55     18.02 o 
 -10   1   9       62.05      102.39     29.44 o 
  -9   1   9        1.89       11.53     13.83 o 
  -8   1   9       45.32       51.76     12.28 o 
  -7   1   9      594.31      591.99     25.72 o 
  -6   1   9       38.06       71.42     11.88 o 
  -5   1   9     2016.85     1865.74     91.55 o 
  -4   1   9      604.86      508.97     30.41 o 
  -3   1   9       11.34       16.18      5.71 o 
  -2   1   9      885.44      739.90     33.04 o 
  -1   1   9       63.53       70.09      8.51 o 
   0   1   9        0.75        6.96      5.45 o 
   1   1   9      152.04      193.15     14.50 o 
   2   1   9       27.39       37.18      9.23 o 
   3   1   9      122.51       97.25     13.24 o 
   4   1   9       10.27       25.86      9.66 o 
   5   1   9        0.01        1.14      9.15 o 
   6   1   9       16.72        9.63     10.00 o 
   7   1   9       10.14       11.35     14.35 o 
 -10   2   9      140.36      171.25     23.91 o 
  -9   2   9       37.38       52.06     14.94 o 
  -8   2   9        9.41        0.00      9.81 o 
  -7   2   9       39.24       44.08      9.82 o 
  -6   2   9     1638.04     1592.19     75.24 o 
  -5   2   9      985.34      902.50     35.57 o 
  -4   2   9      211.00      231.46     16.27 o 
  -3   2   9       57.49       55.49      7.80 o 
  -2   2   9      313.87      293.87     20.70 o 
  -1   2   9       12.23       10.82      5.74 o 
   0   2   9      357.94      309.17     15.27 o 
   1   2   9        8.19       12.32      6.63 o 
   2   2   9        0.10        6.06      7.10 o 
   3   2   9        5.76        9.02      7.87 o 
   4   2   9      527.23      519.65     24.80 o 
   5   2   9       14.51       22.00     10.35 o 
   6   2   9       19.42       27.32     11.82 o 
   7   2   9        2.02        4.06     13.59 o 
 -10   3   9        3.97        1.39     12.42 o 
  -9   3   9        6.37        6.91     11.66 o 
  -8   3   9      288.98      302.08     26.52 o 
  -7   3   9       47.40       71.11     14.48 o 
  -6   3   9       38.75       60.81     10.65 o 
  -5   3   9       61.75       81.48     15.02 o 
  -4   3   9       16.76       20.21      6.87 o 
  -3   3   9       47.18       73.00      9.34 o 
  -2   3   9      109.15       85.24      9.34 o 
  -1   3   9       26.68       35.59      7.27 o 
   0   3   9       40.57       45.94      8.00 o 
   1   3   9       13.39       31.26      8.25 o 
   2   3   9       20.01       26.17      8.49 o 
   3   3   9        0.25        0.00      6.70 o 
   4   3   9        5.94       11.64      9.23 o 
   5   3   9       34.28       45.45     11.98 o 
   6   3   9       15.52       21.78     10.78 o 
   7   3   9        0.22       13.90     15.38 o 
 -10   4   9        3.70       10.08     12.35 o 
  -9   4   9        2.11        8.08     11.63 o 
  -8   4   9       37.44       43.06     13.58 o 
  -7   4   9      100.47      106.83     17.01 o 
  -6   4   9      479.77      453.15     26.81 o 
  -5   4   9      228.49      277.02     25.90 o 
  -4   4   9      258.87      302.29     18.26 o 
  -3   4   9       20.12       14.74      6.38 o 
  -2   4   9      938.51      934.77     32.27 o 
  -1   4   9       18.12       21.66      6.13 o 
   0   4   9     1644.90     1567.51     31.52 o 
   1   4   9      426.05      433.13     18.43 o 
   2   4   9       96.25      125.20     14.12 o 
   3   4   9        0.24        8.19      7.76 o 
   4   4   9      148.76      108.34     14.81 o 
   5   4   9       27.94       23.40     10.09 o 
   6   4   9       67.31       81.89     16.49 o 
   7   4   9       19.37       12.72     14.44 o 
 -10   5   9       47.92       56.79     17.47 o 
  -9   5   9       16.27       24.34     13.24 o 
  -8   5   9      200.14      176.71     22.36 o 
  -7   5   9       16.02       17.56     10.84 o 
  -6   5   9      207.99      200.10     21.03 o 
  -5   5   9      415.84      412.54     26.25 o 
  -4   5   9        0.35        8.21      6.03 o 
  -3   5   9      117.53      135.06     11.86 o 
  -2   5   9      135.02      120.63     10.64 o 
  -1   5   9       90.04      102.37     10.07 o 
   0   5   9       58.29       79.71      9.51 o 
   1   5   9      144.18      199.78     15.22 o 
   2   5   9       17.24       26.21      8.67 o 
   3   5   9       25.25       43.05     10.23 o 
   4   5   9        4.01        7.34      8.40 o 
   5   5   9      114.30      107.24     15.52 o 
   6   5   9        1.68        5.05     12.96 o 
   7   5   9        1.16        0.00     12.68 o 
 -10   6   9        0.03        6.15     12.70 o 
  -9   6   9       87.29       99.25     19.35 o 
  -8   6   9      596.84      624.87     33.94 o 
  -7   6   9       55.19       64.61     15.27 o 
  -6   6   9      470.84      489.13     27.79 o 
  -5   6   9        7.99       14.65      8.69 o 
  -4   6   9        7.45       10.56      6.83 o 
  -3   6   9      187.91      191.28     13.47 o 
  -2   6   9      271.58      296.61     16.12 o 
  -1   6   9        3.34        3.40      5.57 o 
   0   6   9      118.40       88.45      9.94 o 
   1   6   9      604.31      637.23     22.07 o 
   2   6   9       24.71       23.80      8.66 o 
   3   6   9       27.42       28.55      9.20 o 
   4   6   9        5.27        7.44      8.49 o 
   5   6   9       44.60       44.51     12.89 o 
   6   6   9       37.58       37.00     15.50 o 
   7   6   9       37.60       42.62     18.18 o 
 -10   7   9       61.22       56.30     17.31 o 
  -9   7   9       48.27       73.54     17.89 o 
  -8   7   9       30.26       37.87     13.94 o 
  -7   7   9        6.25       13.19     10.45 o 
  -6   7   9      126.04      114.01     16.79 o 
  -5   7   9     1698.48     1575.04     63.49 o 
  -4   7   9      578.62      453.82     48.22 o 
  -3   7   9        3.94       16.93      6.90 o 
  -2   7   9      656.61      721.04     26.46 o 
  -1   7   9      328.50      347.69     15.86 o 
   0   7   9       69.63       67.11      8.85 o 
   1   7   9      269.64      277.94     17.29 o 
   2   7   9      107.11      116.55     14.20 o 
   3   7   9       74.55       78.86     12.24 o 
   4   7   9       71.67       57.40     12.00 o 
   5   7   9       66.22       67.68     17.34 o 
   6   7   9        0.02        6.20     12.98 o 
 -10   8   9        0.26        0.00     13.00 o 
  -9   8   9        2.02        0.00     11.84 o 
  -8   8   9      175.92      174.25     22.80 o 
  -7   8   9       11.14       17.76     11.14 o 
  -6   8   9        0.00        3.87      9.10 o 
  -5   8   9       60.88       96.79     14.12 o 
  -4   8   9      220.91      219.31     29.27 o 
  -3   8   9        0.29       13.66      8.17 o 
  -2   8   9       19.09       21.84      7.18 o 
  -1   8   9       10.68       20.84      7.07 o 
   0   8   9        0.08        3.24      5.67 o 
   1   8   9       18.52       23.01      7.59 o 
   2   8   9       97.86      105.22     12.53 o 
   3   8   9       73.10       74.73     12.63 o 
   4   8   9      108.73       99.45     14.69 o 
   5   8   9       25.26       26.92     13.51 o 
   6   8   9        4.20        9.75     13.15 o 
 -10   9   9       68.34       99.81     20.73 o 
  -9   9   9        1.59        2.19     12.15 o 
  -8   9   9       60.10       70.77     16.60 o 
  -7   9   9       23.86       43.29     14.47 o 
  -6   9   9      203.59      166.10     20.58 o 
  -5   9   9      115.09      107.13     14.67 o 
  -4   9   9      220.33      237.02     20.17 o 
  -3   9   9      596.49      582.76     34.01 o 
  -2   9   9       43.56       40.97     10.31 o 
  -1   9   9       25.76       30.41      7.75 o 
   0   9   9       67.09       52.44      8.35 o 
   1   9   9      137.48      154.25     14.20 o 
   2   9   9       33.85       39.58      9.51 o 
   3   9   9      178.51      189.72     17.91 o 
   4   9   9      142.24      140.88     21.31 o 
   5   9   9       12.84       17.79     12.92 o 
   6   9   9        2.55        7.03     13.16 o 
 -10  10   9       46.33       45.89     18.02 o 
  -9  10   9      152.27      191.89     24.85 o 
  -8  10   9      425.38      414.05     32.65 o 
  -7  10   9      231.91      250.83     25.64 o 
  -6  10   9      319.29      285.28     26.15 o 
  -5  10   9       52.90       48.75     11.37 o 
  -4  10   9       74.08       59.25     12.30 o 
  -3  10   9      410.94      275.03     68.64 o 
  -2  10   9        1.89        2.38      7.19 o 
  -1  10   9       71.24       52.75     11.44 o 
   0  10   9       84.94       92.90     12.15 o 
   1  10   9      215.83      224.45     16.45 o 
   2  10   9        0.53        2.93      7.05 o 
   3  10   9       17.88       20.80      9.88 o 
   4  10   9      151.40      174.09     23.38 o 
   5  10   9       28.32       12.08     13.19 o 
   6  10   9       55.76       68.35     18.42 o 
  -9  11   9        4.35       12.70     12.94 o 
  -8  11   9      129.77      113.59     19.93 o 
  -7  11   9      120.81      145.37     20.50 o 
  -6  11   9        5.52       14.28     10.47 o 
  -5  11   9      546.03      470.23     25.51 o 
  -4  11   9      186.07      211.47     19.48 o 
  -3  11   9       20.30       21.74      9.22 o 
  -2  11   9       60.52       44.90     11.66 o 
  -1  11   9       78.17      102.93     14.41 o 
   0  11   9      504.23      477.33     27.30 o 
   1  11   9       12.75       12.52      8.56 o 
   2  11   9        1.56        1.70      7.52 o 
   3  11   9       13.85       16.73     11.70 o 
   4  11   9       12.43       11.28     12.05 o 
   5  11   9        2.88       12.89     12.18 o 
   6  11   9        1.06        0.00     13.49 o 
  -9  12   9       35.00       35.86     15.62 o 
  -8  12   9      109.64      146.29     22.81 o 
  -7  12   9        9.62       12.97     11.50 o 
  -6  12   9       59.02       57.29     14.21 o 
  -5  12   9       89.09       81.51     15.43 o 
  -4  12   9       26.04       20.59      9.89 o 
  -3  12   9       11.08       13.82      9.24 o 
  -2  12   9       45.74       62.33     12.64 o 
  -1  12   9      250.24      220.86     19.62 o 
   0  12   9      117.33      144.38     19.91 o 
   1  12   9      119.15      105.49     16.79 o 
   2  12   9      124.75       98.48     14.10 o 
   3  12   9        8.64       16.69     11.96 o 
   4  12   9        5.39       11.59     12.54 o 
   5  12   9       16.55       33.44     14.32 o 
   6  12   9       33.07       36.39     16.16 o 
  -9  13   9       23.14       11.66     13.40 o 
  -8  13   9       55.10       56.79     16.39 o 
  -7  13   9        9.61       18.40     11.84 o 
  -6  13   9       17.70        9.81     11.51 o 
  -5  13   9      977.10      786.63     36.57 o 
  -4  13   9       47.85       53.19     12.56 o 
  -3  13   9      380.32      344.72     24.06 o 
  -2  13   9       46.23       32.19     11.30 o 
  -1  13   9       21.67       28.96     10.82 o 
   0  13   9      112.65       97.93     16.18 o 
   1  13   9       10.41       22.94     11.54 o 
   2  13   9      103.93      117.21     16.98 o 
   3  13   9       27.60       30.80     13.94 o 
   4  13   9       84.19       84.73     18.54 o 
   5  13   9        3.85        5.30     13.53 o 
  -9  14   9        6.67       12.17     14.03 o 
  -8  14   9       10.34        8.11     12.49 o 
  -7  14   9        0.07        6.61     10.82 o 
  -6  14   9       71.19       92.16     17.54 o 
  -5  14   9      140.75      143.17     19.99 o 
  -4  14   9       26.67       24.43     12.19 o 
  -3  14   9        6.10       10.12      8.96 o 
  -2  14   9       63.65       44.45     12.21 o 
  -1  14   9        9.34       18.64      9.79 o 
   0  14   9       47.52       37.59     13.65 o 
   1  14   9       11.33       17.96     12.33 o 
   2  14   9        9.62       16.57     12.79 o 
   3  14   9       13.03       22.86     13.74 o 
   4  14   9       50.12       60.74     17.40 o 
   5  14   9        4.06       13.18     13.16 o 
  -8  15   9        2.83       16.56     13.49 o 
  -7  15   9      136.89      153.24     22.45 o 
  -6  15   9      141.38      135.20     21.16 o 
  -5  15   9       68.25       84.33     18.00 o 
  -4  15   9       50.11       40.10     14.19 o 
  -3  15   9      304.18      267.58     22.53 o 
  -2  15   9      352.86      329.46     27.22 o 
  -1  15   9      651.02      590.75     28.68 o 
   0  15   9      126.47      119.83     18.95 o 
   1  15   9       25.18       24.08     13.68 o 
   2  15   9        2.64       10.35     11.83 o 
   3  15   9        4.86       11.09     15.49 o 
   4  15   9       14.72       21.50     14.60 o 
   5  15   9       32.85       40.53     17.74 o 
  -8  16   9       20.39       15.36     14.24 o 
  -7  16   9        7.97       17.44     12.69 o 
  -6  16   9        7.55       13.52     12.62 o 
  -5  16   9        4.83        9.97     12.50 o 
  -4  16   9        6.59       28.17     12.61 o 
  -3  16   9        7.55       13.96      9.95 o 
  -2  16   9        0.07        8.89      9.68 o 
  -1  16   9        0.30        4.22      9.51 o 
   0  16   9       89.24      117.83     19.72 o 
   1  16   9      147.22      157.05     22.02 o 
   2  16   9      163.39       85.22     35.11 o 
   3  16   9        0.86       16.13     15.48 o 
   4  16   9       11.30        8.75     16.37 o 
  -8  17   9        0.72       11.12     14.34 o 
  -7  17   9       40.10       44.46     16.84 o 
  -6  17   9      136.17      189.99     24.84 o 
  -5  17   9        0.37        6.35     12.86 o 
  -4  17   9       65.91       86.54     18.37 o 
  -3  17   9      200.69      176.57     22.74 o 
  -2  17   9        6.37        8.73     10.59 o 
  -1  17   9       83.18       64.55     16.54 o 
   0  17   9        2.33       20.46     13.38 o 
   1  17   9       31.88       61.62     17.00 o 
   2  17   9       74.18       70.33     18.06 o 
   3  17   9        2.80        2.86     15.81 o 
   4  17   9       19.55       22.43     17.81 o 
  -7  18   9        3.28       20.90     15.40 o 
  -6  18   9       52.34       42.39     15.16 o 
  -5  18   9        7.38       22.14     14.04 o 
  -4  18   9        0.84        5.46     12.66 o 
  -3  18   9       13.81        1.29     11.47 o 
  -2  18   9       76.56       71.23     14.87 o 
  -1  18   9       31.97       26.42     13.52 o 
   0  18   9       58.21       65.13     16.59 o 
   1  18   9       38.35       28.86     14.15 o 
   2  18   9       37.62       47.65     16.71 o 
   3  18   9       32.20       27.43     15.94 o 
   4  18   9       44.40       36.90     20.21 o 
  -7  19   9        3.65        0.00     13.69 o 
  -6  19   9        3.74       17.53     14.67 o 
  -5  19   9      103.19      132.16     22.46 o 
  -4  19   9      127.73      161.13     23.93 o 
  -3  19   9       74.33       94.83     20.03 o 
  -2  19   9       28.60       34.70     15.00 o 
  -1  19   9      276.94      308.11     29.67 o 
   0  19   9       88.45       92.99     19.43 o 
   1  19   9        1.08       23.76     14.27 o 
   2  19   9       37.61       33.11     15.93 o 
   3  19   9        8.24        2.10     13.79 o 
  -6  20   9        1.31        7.55     14.51 o 
  -5  20   9        6.19       26.47     14.63 o 
  -4  20   9       35.49       48.00     16.07 o 
  -3  20   9        2.47       18.27     14.65 o 
  -2  20   9       24.53       39.15     15.51 o 
  -1  20   9        0.27       15.13     13.37 o 
   0  20   9       23.28       15.78     14.45 o 
   1  20   9       17.23       42.88     17.16 o 
   2  20   9       19.66       14.40     14.97 o 
   3  20   9        3.46        0.00     14.08 o 
  -5  21   9        1.27        0.00     13.85 o 
  -4  21   9        9.05       15.03     15.13 o 
  -3  21   9       59.36       44.43     16.20 o 
  -2  21   9        0.34        8.48     14.23 o 
  -1  21   9       43.00       50.95     20.04 o 
   0  21   9      105.73       89.49     31.55 o 
   1  21   9        6.61       15.61     15.58 o 
   2  21   9       27.23       27.29     17.31 o 
  -5  22   9       21.69       22.24     17.50 o 
  -4  22   9       16.20       23.09     15.48 o 
  -3  22   9        0.05        0.00     13.38 o 
  -2  22   9        8.66       19.21     15.73 o 
  -1  22   9        1.86        1.14     17.31 o 
   0  22   9       90.15       84.87     20.46 o 
   1  22   9       53.92       69.34     20.47 o 
  -3  23   9       10.76       27.79     16.88 o 
  -2  23   9       24.80       29.90     17.16 o 
  -1  23   9        5.06       10.26     19.17 o 
   0  23   9        1.29        5.16     18.03 o 
 -10   0  10      472.09      673.35     77.01 o 
  -8   0  10       24.24       59.99     27.76 o 
  -7   0  10       23.91       19.86     13.42 o 
  -6   0  10     1545.51     1645.29    108.79 o 
  -5   0  10       73.69       83.47     21.28 o 
  -4   0  10      377.56      330.70     28.08 o 
  -3   0  10      248.61      257.07     22.03 o 
  -2   0  10      869.94      777.70     85.55 o 
  -1   0  10      409.67      364.76     24.14 o 
   0   0  10      194.26      194.06     19.99 o 
   1   0  10       70.13       80.86     17.03 o 
   2   0  10      128.66      135.54     22.50 o 
   3   0  10     1098.76      862.43     44.26 o 
   4   0  10     1031.93      825.31     45.74 o 
   5   0  10       39.20       49.26     17.40 o 
   6   0  10        5.18        6.16     14.40 o 
 -10   1  10       35.31       86.78     29.04 o 
  -9   1  10       26.09       44.40     22.05 o 
  -8   1  10        2.62        8.52     11.51 o 
  -7   1  10        1.27        0.00      7.92 o 
  -6   1  10       38.88       37.23     10.15 o 
  -5   1  10      123.35      104.28     13.12 o 
  -4   1  10        6.17       11.03      7.30 o 
  -3   1  10      489.64      517.10     37.35 o 
  -2   1  10        0.43       18.09      6.87 o 
  -1   1  10      307.63      287.56     16.32 o 
   0   1  10      257.33      215.24     14.63 o 
   1   1  10       16.97       27.63      8.67 o 
   2   1  10        7.30        2.34      7.89 o 
   3   1  10       76.99       87.90     13.57 o 
   4   1  10       11.65       40.86     11.32 o 
   5   1  10       16.20       24.80     10.69 o 
   6   1  10        1.91        2.09     10.48 o 
 -10   2  10      133.00      189.78     37.97 o 
  -9   2  10       31.02       33.05     14.60 o 
  -8   2  10       51.54       67.27     15.83 o 
  -7   2  10        8.51        8.69     10.03 o 
  -6   2  10       20.87       22.40      8.84 o 
  -5   2  10        6.27       11.51      7.89 o 
  -4   2  10       78.88       97.98     11.29 o 
  -3   2  10      172.24      162.54     13.17 o 
  -2   2  10      534.34      481.70     44.76 o 
  -1   2  10      127.17      152.43     13.02 o 
   0   2  10       85.51       99.25     10.98 o 
   1   2  10        5.47       10.48      8.21 o 
   2   2  10        8.39       15.22      8.49 o 
   3   2  10      108.61      104.34     14.96 o 
   4   2  10      615.71      546.85     27.96 o 
   5   2  10        4.81       10.27      9.72 o 
   6   2  10        7.68       23.23     12.28 o 
 -10   3  10        3.97       20.24     20.78 o 
  -9   3  10      130.44      122.87     20.99 o 
  -8   3  10       34.38       47.99     15.12 o 
  -7   3  10        2.50       10.44     10.60 o 
  -6   3  10      120.61      144.37     19.23 o 
  -5   3  10      205.48      254.19     18.21 o 
  -4   3  10      166.44      173.72     14.88 o 
  -3   3  10      643.59      587.41     32.27 o 
  -2   3  10       32.56       45.55      8.39 o 
  -1   3  10      406.47      427.52     17.81 o 
   0   3  10       83.00       94.46     10.82 o 
   1   3  10      221.71      169.51     16.42 o 
   2   3  10        4.39        8.05      8.21 o 
   3   3  10        0.56        6.67      9.26 o 
   4   3  10       21.46       32.01     10.89 o 
   5   3  10        0.41        0.00      9.18 o 
   6   3  10        1.97        0.00     11.80 o 
 -10   4  10        0.48        1.71     12.87 o 
  -9   4  10      239.57      239.44     27.21 o 
  -8   4  10      202.88      225.55     25.71 o 
  -7   4  10       83.00       74.81     15.61 o 
  -6   4  10      274.36      277.14     28.30 o 
  -5   4  10      191.84      179.88     20.72 o 
  -4   4  10      166.24      165.80     14.08 o 
  -3   4  10       71.39       69.11     10.17 o 
  -2   4  10       48.36       49.11      8.75 o 
  -1   4  10       57.71       50.13      9.53 o 
   0   4  10       94.11       91.56     11.60 o 
   1   4  10       83.98       63.97     11.17 o 
   2   4  10       48.06       52.01     11.31 o 
   3   4  10      129.14      146.09     16.81 o 
   4   4  10        0.01        6.26      9.19 o 
   5   4  10        9.81        5.81      9.03 o 
   6   4  10        0.15       15.39     13.42 o 
 -10   5  10        2.07        0.00     13.04 o 
  -9   5  10      202.84      249.39     27.90 o 
  -8   5  10       25.28       15.51     12.70 o 
  -7   5  10       12.64       11.52     10.52 o 
  -6   5  10        2.52        3.62      9.03 o 
  -5   5  10        0.01        0.00      8.57 o 
  -4   5  10      315.58      335.89     18.05 o 
  -3   5  10      282.41      283.16     17.33 o 
  -2   5  10      502.32      460.84     17.95 o 
  -1   5  10      123.95       93.71      9.99 o 
   0   5  10      200.99      194.81     15.55 o 
   1   5  10       25.17       30.73      8.45 o 
   2   5  10       12.22       21.89      8.84 o 
   3   5  10       47.96       44.45     11.53 o 
   4   5  10        3.45        9.32      9.96 o 
   5   5  10        0.56        1.57      9.63 o 
   6   5  10       53.98       57.91     18.86 o 
 -10   6  10        6.94        1.11     13.48 o 
  -9   6  10        0.55       10.72     12.87 o 
  -8   6  10       50.76       62.81     16.86 o 
  -7   6  10      133.35      143.39     20.46 o 
  -6   6  10        0.23       11.25     10.20 o 
  -5   6  10        0.36        3.38      8.07 o 
  -4   6  10      221.33      256.01     20.96 o 
  -3   6  10       99.91      100.47     11.88 o 
  -2   6  10      924.29      904.48     37.12 o 
  -1   6  10        7.40        5.92      6.22 o 
   0   6  10      112.70      123.40     13.25 o 
   1   6  10        3.92       13.17      7.77 o 
   2   6  10        0.56        0.59      7.35 o 
   3   6  10        9.73        5.92      9.17 o 
   4   6  10        6.83        8.43      9.93 o 
   5   6  10        1.62        1.77     11.02 o 
   6   6  10       26.87       44.56     17.42 o 
  -9   7  10       96.01       88.09     18.68 o 
  -8   7  10       52.48       53.60     16.38 o 
  -7   7  10       79.92       60.28     15.20 o 
  -6   7  10       23.41       26.58     11.75 o 
  -5   7  10       28.30       25.58     13.83 o 
  -4   7  10      229.86      245.20     21.12 o 
  -3   7  10        0.04        3.58      7.91 o 
  -2   7  10      640.01      602.17     21.90 o 
  -1   7  10       20.23       11.38      6.90 o 
   0   7  10        5.86       10.40      7.15 o 
   1   7  10       11.64       13.81      7.69 o 
   2   7  10       19.34       15.80      9.22 o 
   3   7  10        2.27        3.81      8.93 o 
   4   7  10        0.26        0.00      9.69 o 
   5   7  10        6.54       15.54     12.06 o 
  -9   8  10        1.40        5.74     12.41 o 
  -8   8  10      758.59      786.17     39.46 o 
  -7   8  10      173.43      202.39     23.96 o 
  -6   8  10        0.83        6.01     10.58 o 
  -5   8  10       49.05       41.83     11.63 o 
  -4   8  10        4.63       21.77      9.59 o 
  -3   8  10       60.88       74.57     13.50 o 
  -2   8  10     1148.30      946.09     33.08 o 
  -1   8  10        1.47        0.91      7.20 o 
   0   8  10      120.77      113.77     13.09 o 
   1   8  10       69.69       55.58     10.59 o 
   2   8  10        5.62        3.89      9.03 o 
   3   8  10       19.66       21.29     10.29 o 
   4   8  10        4.05       14.78     11.21 o 
   5   8  10        7.01       14.04     13.94 o 
  -9   9  10        0.43        6.93     12.36 o 
  -8   9  10        0.37        9.14     12.03 o 
  -7   9  10      168.19      171.74     22.80 o 
  -6   9  10       37.84       38.63     13.40 o 
  -5   9  10      167.68      190.26     19.95 o 
  -4   9  10        0.77        5.58      7.90 o 
  -3   9  10     1216.72     1008.66     34.68 o 
  -2   9  10        3.84        9.29      9.26 o 
  -1   9  10       83.86       88.24     13.95 o 
   0   9  10      153.19      165.54     14.62 o 
   1   9  10      229.65      213.37     17.33 o 
   2   9  10       23.20       14.37      9.27 o 
   3   9  10       62.59       57.76     12.95 o 
   4   9  10        5.15        0.00     10.23 o 
   5   9  10       11.79       21.72     13.39 o 
  -9  10  10      126.30      136.47     21.89 o 
  -8  10  10       17.79       30.94     14.39 o 
  -7  10  10       15.57       21.87     16.80 o 
  -6  10  10       41.33       29.91     12.44 o 
  -5  10  10        0.09        0.00      8.60 o 
  -4  10  10      133.15      151.95     17.71 o 
  -3  10  10       35.99       56.20     12.83 o 
  -2  10  10      501.02      495.81     25.71 o 
  -1  10  10       35.80       19.59      9.51 o 
   0  10  10       66.08       46.81     10.64 o 
   1  10  10        0.69        3.95      7.89 o 
   2  10  10        4.35       13.29      9.76 o 
   3  10  10       51.69       71.97     14.11 o 
   4  10  10       87.02       81.94     18.21 o 
   5  10  10        0.22        0.00     12.70 o 
  -9  11  10       25.45       35.79     17.20 o 
  -8  11  10       47.31       69.68     17.38 o 
  -7  11  10        6.87       12.23     11.47 o 
  -6  11  10      148.47      125.25     19.52 o 
  -5  11  10      222.18      222.10     21.34 o 
  -4  11  10      111.15      131.02     17.05 o 
  -3  11  10      599.32      592.52     37.09 o 
  -2  11  10      106.98      122.35     16.58 o 
  -1  11  10       26.17       23.61     10.09 o 
   0  11  10        0.23        0.00     10.29 o 
   1  11  10       97.34       99.81     13.30 o 
   2  11  10       80.43       87.17     14.35 o 
   3  11  10      152.84      135.78     21.85 o 
   4  11  10       19.51       31.42     14.75 o 
   5  11  10       19.21       10.55     14.47 o 
  -8  12  10       48.61       43.92     16.06 o 
  -7  12  10        0.02        7.42     11.47 o 
  -6  12  10      121.88      137.21     21.03 o 
  -5  12  10       45.16       34.65     12.88 o 
  -4  12  10       65.66       53.51     13.46 o 
  -3  12  10       59.29       48.01     11.30 o 
  -2  12  10       66.12       37.94     11.54 o 
  -1  12  10       60.12       59.94     13.45 o 
   0  12  10       98.61      152.13     21.18 o 
   1  12  10      120.45      111.05     19.54 o 
   2  12  10       22.60       19.09     10.57 o 
   3  12  10      145.84      126.59     21.25 o 
   4  12  10       38.30       37.90     15.20 o 
   5  12  10       11.50       21.69     14.77 o 
  -8  13  10        0.80        9.52     11.99 o 
  -7  13  10        6.55       17.74     12.93 o 
  -6  13  10      329.72      310.84     29.48 o 
  -5  13  10        4.20        0.00     10.40 o 
  -4  13  10       26.82       12.42     10.22 o 
  -3  13  10        0.05        5.92      9.09 o 
  -2  13  10        0.19        2.72      9.18 o 
  -1  13  10      196.99      187.36     23.13 o 
   0  13  10       78.33       81.01     18.02 o 
   1  13  10        7.66       19.98     13.01 o 
   2  13  10       15.25       11.33     13.88 o 
   3  13  10       29.51       42.93     16.19 o 
   4  13  10       34.54       29.08     15.42 o 
  -8  14  10        1.45       13.45     14.02 o 
  -7  14  10       33.95       19.29     12.69 o 
  -6  14  10       41.18       74.65     17.98 o 
  -5  14  10        1.53        7.95     10.03 o 
  -4  14  10       48.50       39.79     12.61 o 
  -3  14  10        0.17        3.58      9.40 o 
  -2  14  10        0.14        4.39      9.54 o 
  -1  14  10        0.15       11.67     12.73 o 
   0  14  10        1.41        6.77     12.22 o 
   1  14  10       10.93        0.00     11.25 o 
   2  14  10        4.86       11.88     13.24 o 
   3  14  10        8.59        4.42     15.20 o 
   4  14  10       30.74       19.24     16.00 o 
  -8  15  10        7.12       20.17     14.89 o 
  -7  15  10       17.93       15.94     12.97 o 
  -6  15  10       28.59       52.76     15.03 o 
  -5  15  10       59.64       67.28     17.57 o 
  -4  15  10        6.15        6.00     12.17 o 
  -3  15  10        0.14       10.28     10.55 o 
  -2  15  10        1.71        2.56      9.63 o 
  -1  15  10       49.62       40.65     15.04 o 
   0  15  10        3.86        8.61     12.78 o 
   1  15  10       31.82       41.68     15.73 o 
   2  15  10        1.79        0.00     13.06 o 
   3  15  10       17.56        8.23     16.05 o 
   4  15  10       13.65       17.66     19.44 o 
  -7  16  10        2.38        1.89     12.42 o 
  -6  16  10       41.83       53.17     16.14 o 
  -5  16  10       36.83       46.21     15.75 o 
  -4  16  10       61.89       48.28     16.04 o 
  -3  16  10       37.69       45.34     13.99 o 
  -2  16  10        0.32        0.00     10.17 o 
  -1  16  10       17.34       30.88     14.59 o 
   0  16  10       96.96       87.16     19.42 o 
   1  16  10        0.21        0.00     13.23 o 
   2  16  10        7.77       18.61     15.32 o 
   3  16  10        2.00       10.04     17.56 o 
  -7  17  10       59.22       68.09     18.05 o 
  -6  17  10       41.76       39.74     16.21 o 
  -5  17  10        0.38        0.00     12.39 o 
  -4  17  10        0.11        4.37     12.96 o 
  -3  17  10        5.06        4.56     12.90 o 
  -2  17  10       92.31       82.56     16.05 o 
  -1  17  10      103.69       95.01     19.70 o 
   0  17  10       81.96       79.68     19.77 o 
   1  17  10        2.54        6.64     13.43 o 
   2  17  10       19.34       10.09     13.93 o 
   3  17  10        0.16        0.00     16.88 o 
  -6  18  10        8.37       18.77     15.35 o 
  -5  18  10       36.61       43.14     16.57 o 
  -4  18  10        3.36        2.91     13.35 o 
  -3  18  10        0.87        0.00     12.59 o 
  -2  18  10       26.69       41.74     13.73 o 
  -1  18  10      131.40      117.49     20.96 o 
   0  18  10        5.57        6.73     13.73 o 
   1  18  10       75.91       92.42     20.59 o 
   2  18  10        6.20        0.00     14.29 o 
  -6  19  10        9.29       21.96     17.47 o 
  -5  19  10       31.14       37.66     16.56 o 
  -4  19  10        6.69        5.22     13.97 o 
  -3  19  10      115.40      127.83     21.87 o 
  -2  19  10        9.23        3.78     16.18 o 
  -1  19  10       80.60       53.09     20.09 o 
   0  19  10       70.04       81.27     20.00 o 
   1  19  10        3.99       19.22     15.93 o 
   2  19  10       72.75       79.59     20.99 o 
  -5  20  10       31.61       52.55     18.03 o 
  -4  20  10       12.35       26.11     16.50 o 
  -3  20  10        7.47       20.12     15.19 o 
  -2  20  10        1.04        3.93     17.81 o 
  -1  20  10       14.73        6.83     13.65 o 
   0  20  10       18.99       33.31     17.07 o 
   1  20  10      106.11      111.27     23.22 o 
  -4  21  10      138.62      159.43     25.27 o 
  -3  21  10       38.18       52.42     18.06 o 
  -2  21  10        2.50        2.14     18.64 o 
  -1  21  10        4.49        0.00     18.44 o 
   0  21  10        9.32        3.59     15.84 o 
  -9   1  11        3.46       23.28     29.55 o 
  -8   1  11      298.06      357.27     63.57 o 
  -7   1  11       57.90       78.39     20.06 o 
  -6   1  11       28.00       34.36     11.26 o 
  -5   1  11        2.54       12.12      9.14 o 
  -4   1  11      327.90      279.93     18.60 o 
  -3   1  11      157.08      146.16     13.66 o 
  -2   1  11       15.45       12.23      7.06 o 
  -1   1  11      441.14      392.18     19.31 o 
   0   1  11        1.43        2.88      7.87 o 
   1   1  11       34.87       54.32     11.28 o 
   2   1  11        0.15        3.83      8.30 o 
   3   1  11       81.17       77.18     13.82 o 
   4   1  11        0.00       13.26     10.22 o 
   5   1  11        1.39       13.58     11.34 o 
  -9   2  11       10.70       14.30     19.60 o 
  -8   2  11       91.09      114.59     19.87 o 
  -7   2  11        6.71       16.30     12.01 o 
  -6   2  11       37.40       33.20     12.82 o 
  -5   2  11      690.94      726.36     37.44 o 
  -4   2  11      586.76      566.64     25.32 o 
  -3   2  11       94.61      101.56     11.90 o 
  -2   2  11       17.61       22.01      7.90 o 
  -1   2  11      116.50      108.77     11.89 o 
   0   2  11       29.33       31.50      9.19 o 
   1   2  11       53.82       44.09     11.23 o 
   2   2  11       13.53       19.00      9.50 o 
   3   2  11       55.20       53.72     12.62 o 
   4   2  11       76.72       74.50     14.01 o 
   5   2  11      113.41      106.63     16.97 o 
  -9   3  11       38.69       46.02     15.62 o 
  -8   3  11       35.62       59.05     16.74 o 
  -7   3  11       42.01       36.01     17.65 o 
  -6   3  11       20.49       11.31     10.69 o 
  -5   3  11       42.27       62.62     13.11 o 
  -4   3  11      127.18      120.15     13.69 o 
  -3   3  11        6.90        6.60      8.45 o 
  -2   3  11       34.45       54.12      9.37 o 
  -1   3  11        0.15        4.05      6.81 o 
   0   3  11       13.80        0.60      7.30 o 
   1   3  11       32.01       27.45     10.29 o 
   2   3  11       14.17       16.27      9.64 o 
   3   3  11        0.06       19.38      9.66 o 
   4   3  11       13.02       25.20     10.94 o 
   5   3  11        7.05       18.58     11.80 o 
  -9   4  11       41.87       64.54     17.90 o 
  -8   4  11       10.60       13.85     14.19 o 
  -7   4  11       11.83       10.22     11.89 o 
  -6   4  11       30.36       22.38     12.03 o 
  -5   4  11      162.15      151.60     26.41 o 
  -4   4  11      611.40      632.63     44.94 o 
  -3   4  11        0.00        0.00      7.40 o 
  -2   4  11       15.86       27.24      8.81 o 
  -1   4  11        1.96       10.97      7.36 o 
   0   4  11       49.26       50.19     10.29 o 
   1   4  11      298.34      328.10     22.90 o 
   2   4  11       74.78       93.37     14.84 o 
   3   4  11      124.05      144.83     17.51 o 
   4   4  11      130.01      172.56     19.36 o 
   5   4  11        3.02        5.06     11.33 o 
  -9   5  11       93.80       89.32     19.69 o 
  -8   5  11        5.27       18.79     13.46 o 
  -7   5  11       50.56       47.59     14.74 o 
  -6   5  11       51.74       66.37     15.63 o 
  -5   5  11      103.03       84.88     14.97 o 
  -4   5  11       58.41       77.77     14.78 o 
  -3   5  11        8.80       23.92      9.13 o 
  -2   5  11        2.68        9.94      7.75 o 
  -1   5  11      123.28      103.33     12.07 o 
   0   5  11       64.55       90.26     12.73 o 
   1   5  11       11.67       28.88     10.08 o 
   2   5  11       14.24       31.73     11.12 o 
   3   5  11        7.38        0.00      8.76 o 
   4   5  11       39.66       48.92     12.99 o 
   5   5  11        0.49       10.36     13.21 o 
  -9   6  11        8.16        7.64     16.41 o 
  -8   6  11       17.41       27.64     15.17 o 
  -7   6  11      124.77      136.58     21.13 o 
  -6   6  11       31.74       48.99     14.32 o 
  -5   6  11       57.38       73.48     14.48 o 
  -4   6  11      363.15      329.24     24.88 o 
  -3   6  11        1.36        8.22      9.90 o 
  -2   6  11      330.85      289.91     18.74 o 
  -1   6  11      482.41      462.06     21.08 o 
   0   6  11       32.71       40.68      9.93 o 
   1   6  11      104.82       82.76     13.66 o 
   2   6  11       66.74       79.83     13.71 o 
   3   6  11        4.68        0.00      9.09 o 
   4   6  11       26.44       27.86     12.05 o 
   5   6  11       22.80       26.20     14.57 o 
  -9   7  11       73.90      106.77     20.85 o 
  -8   7  11        5.47        4.18     12.33 o 
  -7   7  11       50.98       50.93     15.38 o 
  -6   7  11        5.27       13.31     12.15 o 
  -5   7  11       42.12       28.06     10.68 o 
  -4   7  11      822.46      782.89     44.98 o 
  -3   7  11      216.56      191.42     20.15 o 
  -2   7  11        2.31        0.00      8.90 o 
  -1   7  11      180.85      201.88     16.13 o 
   0   7  11        7.88       26.91      9.33 o 
   1   7  11        7.94       19.38      9.50 o 
   2   7  11       24.05       34.69     10.87 o 
   3   7  11       41.59       43.25     12.47 o 
   4   7  11        9.17        2.16     10.57 o 
  -9   8  11        0.01       25.95     14.89 o 
  -8   8  11       33.61       47.70     15.93 o 
  -7   8  11       67.67       85.80     19.31 o 
  -6   8  11      181.96      169.95     22.22 o 
  -5   8  11        0.43        2.37      9.04 o 
  -4   8  11       44.67       59.62     13.82 o 
  -3   8  11      136.69      174.08     19.65 o 
  -2   8  11        0.83        8.86      9.57 o 
  -1   8  11       87.49       74.35     16.17 o 
   0   8  11       20.19       17.86      8.91 o 
   1   8  11       61.87       69.01     13.01 o 
   2   8  11        2.03        3.01      9.50 o 
   3   8  11        0.06       10.74     10.22 o 
   4   8  11        0.26        3.04     11.62 o 
  -8   9  11        0.01        8.92     11.60 o 
  -7   9  11        3.34       10.44     12.52 o 
  -6   9  11        0.08        0.00     10.90 o 
  -5   9  11       11.46       16.04     10.32 o 
  -4   9  11       67.86       60.95     13.69 o 
  -3   9  11       25.66       53.38     12.93 o 
  -2   9  11      200.32      221.35     21.88 o 
  -1   9  11       45.23       46.59     14.89 o 
   0   9  11       76.02       89.41     12.77 o 
   1   9  11        2.74       15.67      9.74 o 
   2   9  11       29.77       35.79     11.88 o 
   3   9  11       12.98       24.53     11.82 o 
   4   9  11       41.71       41.48     14.80 o 
  -8  10  11      277.01      278.78     32.18 o 
  -7  10  11       57.95      105.17     19.41 o 
  -6  10  11      127.78      136.29     20.34 o 
  -5  10  11       24.72       26.02     11.08 o 
  -4  10  11        2.56        3.14      9.89 o 
  -3  10  11       11.77        7.15     10.01 o 
  -2  10  11      107.31      103.98     16.20 o 
  -1  10  11       16.13       20.63     12.74 o 
   0  10  11        9.12       15.97     13.11 o 
   1  10  11        5.05        6.92      9.78 o 
   2  10  11       54.46       61.02     13.91 o 
   3  10  11       11.66       17.95     12.41 o 
   4  10  11        1.51       11.17     15.14 o 
  -8  11  11        0.11       17.64     13.54 o 
  -7  11  11       22.13       32.21     14.16 o 
  -6  11  11       17.72        8.67     12.14 o 
  -5  11  11        7.15       13.52     10.55 o 
  -4  11  11      167.95      109.87     31.51 o 
  -3  11  11       17.16       14.67     10.65 o 
  -2  11  11        0.12        0.00      9.42 o 
  -1  11  11       10.01       11.62     13.01 o 
   0  11  11      106.30       62.11     20.94 o 
   1  11  11       22.17       25.31     14.53 o 
   2  11  11        3.08        9.47     11.09 o 
   3  11  11       17.02       30.54     13.57 o 
   4  11  11       30.11       42.39     17.88 o 
  -8  12  11        8.39        4.70     13.11 o 
  -7  12  11        6.39        9.01     12.92 o 
  -6  12  11       26.75       29.85     13.43 o 
  -5  12  11       42.77       29.52     13.99 o 
  -4  12  11       72.87       88.87     16.03 o 
  -3  12  11        0.02       15.08     10.87 o 
  -2  12  11       28.71       21.87     11.07 o 
  -1  12  11        5.37        0.00     11.42 o 
   0  12  11        2.88        4.41     12.52 o 
   1  12  11        1.84       15.69     13.40 o 
   2  12  11       10.93        0.00     15.49 o 
   3  12  11       26.19       26.65     16.63 o 
  -7  13  11        0.39        5.33     13.15 o 
  -6  13  11        3.11       18.99     13.33 o 
  -5  13  11        2.36       11.25     12.18 o 
  -4  13  11      119.36      117.21     17.63 o 
  -3  13  11      142.42      145.55     19.92 o 
  -2  13  11        8.92       11.29     10.96 o 
  -1  13  11       16.20       22.79     13.06 o 
   0  13  11        6.22        2.21     12.82 o 
   1  13  11       15.31        0.28     13.30 o 
   2  13  11        8.95       11.68     16.44 o 
   3  13  11       31.31       36.29     20.36 o 
  -7  14  11        0.25        0.00     11.68 o 
  -6  14  11        1.04       18.20     13.25 o 
  -5  14  11      194.92      207.78     25.85 o 
  -4  14  11       65.47       60.74     14.82 o 
  -3  14  11        0.03        3.74     10.83 o 
  -2  14  11        0.76        1.59     10.39 o 
  -1  14  11        3.36        0.00     11.79 o 
   0  14  11        2.92        0.00     12.47 o 
   1  14  11        7.21        5.63     13.05 o 
   2  14  11        0.17        2.52     15.50 o 
   3  14  11       12.72       18.37     19.73 o 
  -7  15  11       16.45       26.59     16.15 o 
  -6  15  11       54.55       67.33     18.04 o 
  -5  15  11       54.10       91.82     19.01 o 
  -4  15  11       12.66       19.06     14.70 o 
  -3  15  11      198.86      156.81     20.10 o 
  -2  15  11        0.87       17.44     14.60 o 
  -1  15  11      130.21      129.96     21.99 o 
   0  15  11       87.89       79.94     19.25 o 
   1  15  11        0.08        0.15     12.80 o 
   2  15  11       29.96       26.78     19.65 o 
  -6  16  11        0.19        0.00     11.57 o 
  -5  16  11        3.17        7.44     14.65 o 
  -4  16  11        3.20        9.36     14.15 o 
  -3  16  11        2.08       23.87     12.68 o 
  -2  16  11        8.34        4.96     14.17 o 
  -1  16  11        3.76       17.35     14.48 o 
   0  16  11        4.62        8.53     15.05 o 
   1  16  11       28.08       16.86     15.48 o 
   2  16  11        8.47        7.46     18.36 o 
  -5  17  11        3.18       13.76     14.36 o 
  -4  17  11        5.11        8.72     13.64 o 
  -3  17  11      143.51      139.82     22.71 o 
  -2  17  11       20.17       25.49     15.66 o 
  -1  17  11        0.32        0.00     13.47 o 
   0  17  11        8.54       14.24     15.57 o 
   1  17  11        4.39       17.36     16.53 o 
  -5  18  11       66.76       77.39     20.04 o 
  -4  18  11        1.32       20.72     15.88 o 
  -3  18  11        0.23       23.73     16.28 o 
  -2  18  11        7.42        0.00     14.77 o 
  -1  18  11        0.04        3.96     15.31 o 
   0  18  11       12.35        8.55     14.53 o 
  -4  19  11       26.43       33.42     17.38 o 
  -3  19  11      187.64      207.36     27.71 o 
  -2  19  11       40.13       44.20     23.77 o 
  -1  19  11       21.52       30.09     17.62 o 
  -8   0  12        0.90        0.00     21.49 o 
  -7   0  12        8.11        0.00     26.86 o 
  -6   0  12        1.47        0.00     12.79 o 
  -5   0  12      401.79      436.35     62.12 o 
  -4   0  12      396.99      398.43     49.18 o 
  -3   0  12       76.67       67.79     16.07 o 
  -2   0  12       24.65       24.51     12.24 o 
  -1   0  12      516.39      450.56     30.40 o 
   0   0  12       19.33       18.02     13.74 o 
   1   0  12       10.07       19.39     14.22 o 
   2   0  12       11.56       14.87     14.78 o 
   3   0  12        2.24        4.88     13.94 o 
   4   0  12      223.70      164.54     28.98 o 
  -8   1  12        0.14       13.49     19.24 o 
  -7   1  12        0.70        5.44     13.29 o 
  -6   1  12        0.27        4.45     12.27 o 
  -5   1  12       19.50       34.74     10.88 o 
  -4   1  12       79.60       60.68     11.50 o 
  -3   1  12        1.26        2.34      7.59 o 
  -2   1  12       64.72       69.44     10.96 o 
  -1   1  12        8.98       38.07     10.19 o 
   0   1  12       29.64       22.13     10.15 o 
   1   1  12       26.20       25.82     10.77 o 
   2   1  12        4.70        3.58      9.51 o 
   3   1  12        0.73        8.54      9.87 o 
   4   1  12        2.88        0.00     10.99 o 
  -8   2  12       34.09       27.76     28.65 o 
  -7   2  12       27.84       43.39     17.20 o 
  -6   2  12       23.03       12.78     14.83 o 
  -5   2  12       26.08       23.08     13.73 o 
  -4   2  12       86.07      106.60     14.26 o 
  -3   2  12      197.44      198.11     16.27 o 
  -2   2  12       72.21       64.42     12.07 o 
  -1   2  12      361.21      354.35     22.02 o 
   0   2  12       37.78       52.39     11.99 o 
   1   2  12       75.16       97.14     14.91 o 
   2   2  12       17.32       10.44     10.09 o 
   3   2  12        0.95       11.74     10.36 o 
   4   2  12       43.73       62.62     14.79 o 
  -8   3  12       26.67       38.79     14.62 o 
  -7   3  12        6.68        6.19     12.43 o 
  -6   3  12       10.15       18.58     13.04 o 
  -5   3  12       18.01       18.58     14.91 o 
  -4   3  12       85.22       85.84     13.11 o 
  -3   3  12       14.15       21.82      9.52 o 
  -2   3  12       18.99        9.64      8.33 o 
  -1   3  12       24.77       13.09      9.56 o 
   0   3  12        8.91        7.23      9.55 o 
   1   3  12       20.21       32.39     11.37 o 
   2   3  12        5.76        0.00      8.77 o 
   3   3  12        0.02        9.01     10.29 o 
   4   3  12        0.18        2.03     10.44 o 
  -8   4  12      156.76      180.54     24.89 o 
  -7   4  12       32.71       45.48     16.33 o 
  -6   4  12        7.52       14.43     12.40 o 
  -5   4  12       81.81       78.89     17.35 o 
  -4   4  12       31.12       32.81     13.00 o 
  -3   4  12      269.07      254.79     19.22 o 
  -2   4  12      137.86      136.14     14.13 o 
  -1   4  12       23.92       21.09      9.79 o 
   0   4  12       76.25       67.14     13.31 o 
   1   4  12       70.10       82.56     14.31 o 
   2   4  12        0.97       11.05     10.51 o 
   3   4  12        2.55        9.39     10.49 o 
  -8   5  12       77.70      105.43     20.95 o 
  -7   5  12       30.12       36.93     15.79 o 
  -6   5  12       10.30        0.00     11.45 o 
  -5   5  12        2.04       19.40     11.25 o 
  -4   5  12       21.71       18.64     11.26 o 
  -3   5  12       29.60       38.25     12.50 o 
  -2   5  12      288.71      288.34     18.96 o 
  -1   5  12        0.08        5.92      8.95 o 
   0   5  12       46.13       58.74     12.82 o 
   1   5  12        5.40       10.95     10.44 o 
   2   5  12       20.76       23.74     10.29 o 
   3   5  12        2.98       18.86     10.92 o 
  -8   6  12        0.32        4.25     13.01 o 
  -7   6  12      133.99      159.76     23.01 o 
  -6   6  12       52.45       45.43     15.55 o 
  -5   6  12       30.47        9.08     10.35 o 
  -4   6  12        5.22        4.87     10.20 o 
  -3   6  12        0.01        3.44      9.89 o 
  -2   6  12        6.13       24.73     13.53 o 
  -1   6  12      181.82      188.24     17.79 o 
   0   6  12        4.55        8.74     10.14 o 
   1   6  12       52.44       61.00     13.15 o 
   2   6  12       18.38       18.32     10.04 o 
   3   6  12        0.00        4.26      9.55 o 
  -8   7  12       18.73       31.10     15.14 o 
  -7   7  12       32.72       42.29     15.66 o 
  -6   7  12       35.56       41.46     14.51 o 
  -5   7  12       35.38       39.75     12.39 o 
  -4   7  12       17.78       23.59     12.07 o 
  -3   7  12        2.20        6.19     10.65 o 
  -2   7  12      165.75      147.54     19.22 o 
  -1   7  12       16.71       30.26     12.89 o 
   0   7  12       27.32       22.30     10.98 o 
   1   7  12       16.64       32.20     11.60 o 
   2   7  12        0.01       13.42     10.33 o 
   3   7  12        0.04       14.24     10.95 o 
  -8   8  12       87.93      111.02     21.77 o 
  -7   8  12      376.94      438.51     35.73 o 
  -6   8  12      142.59      158.75     22.88 o 
  -5   8  12       15.92       15.42     11.33 o 
  -4   8  12        0.66        9.11     10.31 o 
  -3   8  12       55.60       52.66     14.00 o 
  -2   8  12       11.65       29.78     12.13 o 
  -1   8  12      291.44      175.08     50.01 o 
   0   8  12        1.33        3.27     10.52 o 
   1   8  12      142.39      154.96     18.39 o 
   2   8  12       11.67        2.67     10.48 o 
   3   8  12        0.33       12.36     12.03 o 
  -7   9  12        8.56       15.65     13.58 o 
  -6   9  12       45.25       48.39     16.03 o 
  -5   9  12       39.59       33.21     12.22 o 
  -4   9  12       37.55       46.97     13.74 o 
  -3   9  12      179.22      204.20     22.41 o 
  -2   9  12      105.86      112.34     19.74 o 
  -1   9  12       50.69       43.93     15.59 o 
   0   9  12       11.93       15.70     12.18 o 
   1   9  12       62.17       56.10     14.63 o 
   2   9  12       73.07       61.66     16.08 o 
   3   9  12        8.11        0.00     12.87 o 
  -7  10  12       30.10       25.72     15.55 o 
  -6  10  12        9.25       19.11     12.82 o 
  -5  10  12        0.91        2.12     10.32 o 
  -4  10  12       19.42       27.98     12.00 o 
  -3  10  12        4.38        0.97     10.82 o 
  -2  10  12       14.19       10.50     13.09 o 
  -1  10  12       58.76       73.76     18.28 o 
   0  10  12        3.87        0.00     12.16 o 
   1  10  12        0.12        0.81     12.50 o 
   2  10  12        0.45        0.00     13.52 o 
  -7  11  12       98.05      115.53     21.96 o 
  -6  11  12       66.18       35.77     15.45 o 
  -5  11  12        4.11       10.26     11.51 o 
  -4  11  12      102.31       89.17     17.07 o 
  -3  11  12      157.69      151.66     20.32 o 
  -2  11  12      107.15      104.64     19.93 o 
  -1  11  12       37.38       62.39     17.09 o 
   0  11  12        1.25       15.73     14.44 o 
   1  11  12        0.83        3.62     15.35 o 
   2  11  12       51.66       42.72     18.53 o 
  -6  12  12        0.04        0.00     12.42 o 
  -5  12  12       32.59       44.91     16.45 o 
  -4  12  12       74.48       69.75     15.68 o 
  -3  12  12        1.00       14.09     11.86 o 
  -2  12  12        3.40        5.86     12.78 o 
  -1  12  12        7.11       16.07     14.97 o 
   0  12  12        9.72       14.69     15.13 o 
   1  12  12       12.58       12.88     18.40 o 
   2  12  12        7.65       22.60     19.48 o 
  -6  13  12      180.44      206.59     28.46 o 
  -5  13  12       45.84       43.91     16.85 o 
  -4  13  12        0.02        7.04     11.29 o 
  -3  13  12        9.07       11.25     11.88 o 
  -2  13  12        0.27        9.47     14.34 o 
  -1  13  12        1.90        0.00     12.80 o 
   0  13  12       36.57       40.51     17.20 o 
   1  13  12       44.76       45.03     21.52 o 
  -5  14  12       29.41       45.62     17.35 o 
  -4  14  12        7.36       29.98     14.19 o 
  -3  14  12        5.35        3.84     11.75 o 
  -2  14  12        0.01        0.00     13.43 o 
  -1  14  12        4.11        7.14     13.51 o 
   0  14  12       21.81       25.08     16.23 o 
   1  14  12        0.53        0.00     18.75 o 
  -5  15  12        0.17        5.63     14.18 o 
  -4  15  12      214.42      208.72     27.78 o 
  -3  15  12        2.23        0.31     12.46 o 
  -2  15  12        1.13        0.00     14.68 o 
  -1  15  12       11.04        3.58     15.59 o 
   0  15  12        0.07        3.64     16.38 o 
  -4  16  12        3.25        6.09     15.71 o 
  -3  16  12        2.13        7.65     16.16 o 
  -2  16  12        2.34        9.71     16.71 o 
  -1  16  12       11.87        0.00     16.10 o 
  -7   1  13      136.06      105.23     32.38 o 
  -6   1  13       25.73       34.14     16.37 o 
  -5   1  13        2.45       26.16     14.72 o 
  -4   1  13       25.95       37.11     11.37 o 
  -3   1  13       34.38       38.85     10.57 o 
  -2   1  13       31.16       40.49     11.19 o 
  -1   1  13      104.88      122.88     16.73 o 
   0   1  13        2.38        0.00      9.09 o 
   1   1  13       73.48       61.64     13.71 o 
   2   1  13        8.98       10.48     10.82 o 
  -7   2  13        9.53       18.21     16.16 o 
  -6   2  13        1.98        0.00     13.42 o 
  -5   2  13       42.94       54.90     16.33 o 
  -4   2  13      265.56      253.91     20.42 o 
  -3   2  13       70.67       62.37     12.45 o 
  -2   2  13       48.20       51.27     11.23 o 
  -1   2  13        6.01       10.42     10.18 o 
   0   2  13       48.09       59.08     13.36 o 
   1   2  13        0.40       10.57     10.56 o 
   2   2  13        0.87       10.16     10.94 o 
  -7   3  13        9.45       25.02     15.84 o 
  -6   3  13       14.59        8.63     14.36 o 
  -5   3  13        3.38        0.00     13.36 o 
  -4   3  13       13.68       20.73     12.25 o 
  -3   3  13       15.17       13.13     10.42 o 
  -2   3  13       43.03       37.69     10.26 o 
  -1   3  13       18.54       24.24     11.33 o 
   0   3  13       34.18       21.83     10.99 o 
   1   3  13        4.97        4.20      9.86 o 
   2   3  13        5.45       14.74     11.31 o 
  -7   4  13       49.97       42.61     17.27 o 
  -6   4  13       22.64       17.95     17.42 o 
  -5   4  13       27.04        7.04     13.80 o 
  -4   4  13       17.52       21.18     12.65 o 
  -3   4  13      183.58      174.47     31.92 o 
  -2   4  13       17.82        0.26      9.49 o 
  -1   4  13      168.27      175.11     19.05 o 
   0   4  13        1.91       13.29     10.40 o 
   1   4  13        2.16        4.89     10.39 o 
   2   4  13        0.10       15.59     11.50 o 
  -7   5  13        0.10       14.20     14.90 o 
  -6   5  13       28.46       21.94     13.73 o 
  -5   5  13       26.73       14.76     13.52 o 
  -4   5  13        7.16        0.00     13.17 o 
  -3   5  13        8.31       15.56     12.05 o 
  -2   5  13       11.14       21.60     12.53 o 
  -1   5  13       30.03       39.41     12.65 o 
   0   5  13       36.16       48.72     13.07 o 
   1   5  13        2.64       11.61     11.07 o 
   2   5  13       13.27       25.17     12.04 o 
  -7   6  13      131.50      194.97     25.96 o 
  -6   6  13        0.92        0.54     13.04 o 
  -5   6  13       38.85       36.40     13.92 o 
  -4   6  13        0.99        5.69     11.11 o 
  -3   6  13       69.34       48.57     14.24 o 
  -2   6  13        0.62        8.80     12.74 o 
  -1   6  13      174.46      138.00     20.34 o 
   0   6  13       37.71       37.59     12.27 o 
   1   6  13        0.33       25.27     11.22 o 
  -6   7  13        0.13        2.45     13.60 o 
  -5   7  13        3.41        0.64     10.73 o 
  -4   7  13       13.41       29.47     13.48 o 
  -3   7  13      124.69      120.07     18.82 o 
  -2   7  13       14.82       21.41     15.07 o 
  -1   7  13       92.64       99.54     17.69 o 
   0   7  13        0.10        0.00     12.82 o 
   1   7  13        9.77       27.54     12.65 o 
  -6   8  13       16.91       15.06     14.65 o 
  -5   8  13       74.46       53.13     15.03 o 
  -4   8  13        5.92        4.55     11.24 o 
  -3   8  13        5.21       17.83     12.80 o 
  -2   8  13       18.09       17.77     13.86 o 
  -1   8  13        2.99       13.27     14.72 o 
   0   8  13       12.87        1.32     12.60 o 
   1   8  13        0.16        9.20     14.18 o 
  -6   9  13        1.93        3.40     14.79 o 
  -5   9  13       13.48        7.65     12.05 o 
  -4   9  13       11.94       22.04     13.05 o 
  -3   9  13       42.65       53.64     15.41 o 
  -2   9  13       15.95       28.31     15.32 o 
  -1   9  13       65.41       68.61     18.06 o 
   0   9  13       15.89       22.22     16.47 o 
   1   9  13        6.10       10.15     14.91 o 
  -5  10  13       51.01       51.90     14.80 o 
  -4  10  13       12.91       34.37     13.97 o 
  -3  10  13        1.65        7.79     12.47 o 
  -2  10  13       36.68       22.91     15.00 o 
  -1  10  13       50.78       49.34     17.25 o 
   0  10  13        0.40        0.00     15.30 o 
  -5  11  13        2.39        0.00     12.47 o 
  -4  11  13        3.67       13.52     12.99 o 
  -3  11  13       50.08       53.29     17.49 o 
  -2  11  13        0.05        9.75     15.27 o 
  -1  11  13        0.55        4.63     14.58 o 
   0  11  13        0.52        0.28     15.63 o 
  -4  12  13        0.67        0.00     12.66 o 
  -3  12  13       26.12       35.34     16.92 o 
  -2  12  13       10.16        8.01     14.06 o 
  -1  12  13       62.62       79.72     20.42 o 
  -3  13  13       50.21       68.69     19.85 o 
  -2  13  13       80.85       91.94     21.32 o 
  -5   0  14       14.21       34.92     39.40 o 
  -4   0  14      243.23      240.60     32.42 o 
  -3   0  14       64.79       62.35     24.17 o 
  -2   0  14       12.90       30.68     16.98 o 
  -1   0  14        5.65        1.84     15.31 o 
   0   0  14       27.28       24.87     16.62 o 
  -5   1  14        6.08        0.12     14.59 o 
  -4   1  14        1.61        7.56     15.00 o 
  -3   1  14        7.18        8.12     10.13 o 
  -2   1  14        1.44        0.00      9.92 o 
  -1   1  14        0.82        9.63     10.84 o 
   0   1  14        1.00       26.38     12.13 o 
  -5   2  14        2.27        0.00     14.71 o 
  -4   2  14       96.84       78.43     18.14 o 
  -3   2  14        8.18       14.94     11.26 o 
  -2   2  14        3.29       10.22     11.06 o 
  -1   2  14        0.02       13.17     11.34 o 
   0   2  14        6.56       19.43     11.67 o 
  -5   3  14        4.34        0.00     14.00 o 
  -4   3  14        9.25       19.41     14.52 o 
  -3   3  14        5.58       24.19     13.73 o 
  -2   3  14        1.48        2.50     11.44 o 
  -1   3  14        6.57        2.68     11.45 o 
  -5   4  14       15.64       14.21     15.17 o 
  -4   4  14        6.35        0.00     13.03 o 
  -3   4  14       19.36       17.96     14.66 o 
  -2   4  14        3.38        3.81     12.29 o 
  -1   4  14        0.12        3.40     10.60 o 
  -4   5  14       28.58       35.36     14.92 o 
  -3   5  14       77.95       73.86     19.62 o 
  -2   5  14        2.20        9.33     14.67 o 
  -1   5  14       51.62       38.87     16.98 o 
  -4   6  14       19.29       20.56     14.14 o 
  -3   6  14       50.22       24.52     16.93 o 
  -2   6  14       19.37        5.86     15.26 o 
  -3   7  14       11.81       10.17     15.23 o 
  -2   7  14       13.83       23.10     15.99 o 
                                                 
